# Supplementary material for: Toxin Homology Domain in Plant Type 2 Prolyl 4-Hydroxylases Acts as a Golgi Localization Domain
Source: Cells. 2024 Jul 9;13(14):1170. doi: 10.3390/cells13141170 (PMC11275109; doi:10.3390/cells13141170)
Supplement: Supplementary file 1 [file cells-13-01170-s001.zip › Moriguchi and Matsuoka Table S1.xlsx]

## Sheet: Sheet1
Description		Sequence	Accession	% identity	Length	Start	End	E value	Score	Query coverage (%)	number of Cys
>NP_001312155.1:275-318 probable prolyl 4-hydroxylase 6 precursor [Nicotiana tabacum]		SVCKDQNPNCPQWATAGECEKNPLYMMGSEDSVGHCRKSCKVCS	NP_001312155.1	100	44	275	318	3.31e-23	99	100	6
>XP_009766050.1:275-318 PREDICTED: probable prolyl 4-hydroxylase 6 [Nicotiana sylvestris]		SVCKDQNPNCPQWATAGECEKNPLYMVGSEDSVGHCRKSCKVCS	XP_009766050.1	97.727	44	275	318	1.97e-22	97.1	100	6
>XP_016444080.1:273-316 PREDICTED: probable prolyl 4-hydroxylase 6 [Nicotiana tabacum]		SVCKDQNPNCPQWATAGECEKNPLYMVGSEDSVGHCRKSCKVCS	XP_016444080.1	97.727	44	273	316	2e-22	97.1	100	6
>OIT36117.1:61-104 putative prolyl 4-hydroxylase 6 [Nicotiana attenuata]		SVCEDQNPNCPQWATAGECENNPLYMVGSEDSVAHCRKSCKVCS	OIT36117.1	90.909	44	61	104	3.33e-21	89	95.45	6
>XP_019261536.1:273-316 PREDICTED: probable prolyl 4-hydroxylase 6 [Nicotiana attenuata]		SVCKDQNLNCPQWATAGECEKNPLYMVGSEDSVGHCRKSCKVCS	XP_019261536.1	95.455	44	273	316	4.55e-21	93.6	97.73	6
>MCD7456910.1:171-212 putative prolyl 4-hydroxylase 6 [Datura stramonium]		CEDQNPHCSQWAANGECEKNPLYMVGSEDSVGHCRKSCKVCS	MCD7456910.1	85.714	42	171	212	1.67e-17	82	92.86	6
>XP_055804072.1:276-317 probable prolyl 4-hydroxylase 6 [Solanum dulcamara]		CKDQNPSCSQWAVNGECEKNPRYMVGSEDSVGHCRKSCKVCS	XP_055804072.1	85.714	42	276	317	1.19e-16	81.6	90.48	6
>XP_006357128.1:276-317 PREDICTED: probable prolyl 4-hydroxylase 6 [Solanum tuberosum]		CQDQNPNCSQWAINGECEKNPLYMVGSGNSVGHCRKSCKVCS	XP_006357128.1	83.333	42	276	317	3.85e-16	80.5	90.48	6
>XP_049371727.1:276-317 probable prolyl 4-hydroxylase 6 [Solanum verrucosum]		CQDQNPNCSQWAVNGECEKNPLYMVGSGNSVGHCRKSCKVCS	XP_049371727.1	83.333	42	276	317	3.89e-16	80.5	90.48	6
>WMV15157.1:276-317 hypothetical protein MTR67_008542 [Solanum verrucosum]		CQDQNPNCSQWAVNGECEKNPLYMVGSGNSVGHCRKSCKVCS	WMV15157.1	83.333	42	276	317	4.01e-16	80.1	90.48	6
>KAG5621658.1:314-355 hypothetical protein H5410_006876 [Solanum commersonii]		CQDQNPNCSQWAVNGECEKNPLYMVGSGNSVGHCRKSCKVCS	KAG5621658.1	83.333	42	314	355	4.44e-16	80.5	90.48	6
>XP_049383738.1:276-317 probable prolyl 4-hydroxylase 6 [Solanum stenotomum]		CQDQNPNCSQWAVNGECEKNPLYMVGSGNSIGHCRKSCKVCS	XP_049383738.1	80.952	42	276	317	5.46e-16	80.1	90.48	6
>XP_004233344.1:276-317 probable prolyl 4-hydroxylase 6 [Solanum lycopersicum]		CQDQNPSCSQWAVNGECDKNPLYMVGSENSVGHCRKSCKVCS	XP_004233344.1	80.952	42	276	317	5.69e-16	79.7	92.86	6
>TMW88454.1:309-350 hypothetical protein EJD97_018547 [Solanum chilense]		CQDQNPSCSQWAVNGECDKNPLYMVGSENSVGHCRKSCKVCS	TMW88454.1	80.952	42	309	350	7.28e-16	79.7	92.86	6
>XP_027155180.1:165-206 probable prolyl 4-hydroxylase 7 [Coffea eugenioides]		CVDKDPNCPHWAASGECEKNPLYMVGSEEAVGYCRKSCKICS	XP_027155180.1	73.81	42	165	206	1.68e-15	77	92.86	6
>XP_015064064.1:276-317 probable prolyl 4-hydroxylase 6 [Solanum pennellii]		CQDQNPSCSQWAVNGECGKNPLYMVGSENSVGHCRKSCKVCS	XP_015064064.1	80.952	42	276	317	1.88e-15	78.6	90.48	6
>XP_027152919.1:275-316 probable prolyl 4-hydroxylase 6 [Coffea eugenioides]		CVDKDPNCPHWAASGECEKNPLYMVGSEEAVGYCRKSCKICS	XP_027152919.1	73.81	42	275	316	4.68e-15	77.4	92.86	6
>CAA3008050.1:184-225 probable prolyl 4-hydroxylase 6 [Olea europaea subsp. europaea]		CVDSNPNCPAWALQGECKKNPLYMVGSEDAVGNCRKSCKVCS	CAA3008050.1	78.571	42	184	225	5.63e-15	75.9	88.1	6
>CAI9777365.1:271-312 unnamed protein product [Fraxinus pennsylvanica]		CVDSNPNCPVWALQGECKKNPLYMVGSEDAVGYCRKSCKVCS	CAI9777365.1	78.571	42	271	312	7.1e-15	77	88.1	6
>XP_016559066.2:275-316 probable prolyl 4-hydroxylase 6 [Capsicum annuum]		CRDQNPSCSHWAAVGECEKNPLYMVGSYGSVGHCRKSCKVCS	XP_016559066.2	78.571	42	275	316	7.91e-15	76.6	85.71	6
>CAA3030042.1:273-314 probable prolyl 4-hydroxylase 6 [Olea europaea subsp. europaea]		CVDSNPNCPAWALKGECEKNSLYMVGSEDYMGHCRKSCKVCS	CAA3030042.1	78.571	42	273	314	8.01e-15	76.6	83.33	6
>XP_022879587.1:273-314 probable prolyl 4-hydroxylase 7 [Olea europaea var. sylvestris]		CVDSNPNCPAWALKGECEKNSLYMVGSEDYMGHCRKSCKVCS	XP_022879587.1	78.571	42	273	314	8.09e-15	76.6	83.33	6
>XP_059284322.1:275-316 probable prolyl 4-hydroxylase 6 [Lycium ferocissimum]		CKDLNPSCSQWAVNGECVKNPVYMVGSEDSLGHCRKSCKVCS	XP_059284322.1	78.571	42	275	316	9.13e-15	76.6	88.1	6
>KAF8010646.1:276-317 hypothetical protein BT93_J1330 [Corymbia citriodora subsp. variegata]		CKDDNVNCPMWARAGECQKNPIYMVGSEDSYGFCRKSCKVCS	KAF8010646.1	78.571	42	276	317	9.47e-15	76.6	85.71	6
>CAA3008049.1:270-311 probable prolyl 4-hydroxylase 6 [Olea europaea subsp. europaea]		CVDSNPNCPAWALQGECKKNPLYMVGSEDAVGNCRKSCKVCS	CAA3008049.1	78.571	42	270	311	9.58e-15	76.6	88.1	6
>KAI6671217.1:277-318 hypothetical protein NL676_006102 [Syzygium grande]		CKDDNANCPMWARAGECQKNPLYMIGSEDSYGFCRKSCKACS	KAI6671217.1	78.571	42	277	318	1.16e-14	76.3	83.33	6
>KCW52820.1:245-286 hypothetical protein EUGRSUZ_J02153 [Eucalyptus grandis]		CKDDNVNCPMWARAGECQKNPVYMVGSEDSYGSCRKSCKVCS	KCW52820.1	78.571	42	245	286	1.18e-14	75.9	85.71	6
>CAA3030041.1:318-359 probable prolyl 4-hydroxylase 6 [Olea europaea subsp. europaea]		CVDSNPNCPAWALKGECEKNSLYMVGSEDYMGHCRKSCKVCS	CAA3030041.1	78.571	42	318	359	1.24e-14	76.6	83.33	6
>GFP79290.1:211-251 probable prolyl 4-hydroxylase 7 [Phtheirospermum japonicum]		CVDSDPNCPAWATKGECDKNPLYMVGSEESVGYCRKSCKVC	GFP79290.1	78.049	41	211	251	1.25e-14	75.5	90.24	6
>XP_012840478.1:285-326 PREDICTED: probable prolyl 4-hydroxylase 6, partial [Erythranthe guttata]		CIDENPNCSDWALSGECEKNPLYMVGTEVDWGFCRKSCKVCS	XP_012840478.1	71.429	42	285	326	1.69e-14	75.9	80.95	6
>XP_027076524.1:275-316 probable prolyl 4-hydroxylase 7 [Coffea arabica]		CVDKDPNCPHWAASGECEKNPLYMVGSEEAVGYCRESCKICS	XP_027076524.1	71.429	42	275	316	1.87e-14	75.9	92.86	6
>XP_010033232.1:275-316 probable prolyl 4-hydroxylase 7 [Eucalyptus grandis]		CKDDNVNCPMWARAGECQKNPVYMVGSEDSYGSCRKSCKVCS	XP_010033232.1	78.571	42	275	316	1.87e-14	75.9	85.71	6
>CAI9763228.1:269-310 unnamed protein product [Fraxinus pennsylvanica]		CVDSNPNCPVWALKGECEKNSLYMVGSEDYMGHCRKSCKVCS	CAI9763228.1	78.571	42	269	310	1.91e-14	75.9	83.33	6
>PIN05442.1:251-292 Prolyl 4-hydroxylase alpha subunit [Handroanthus impetiginosus]		CVDENPNCASWALKGECEKNPLYMVGSEDAAGYCRKSCKVCS	PIN05442.1	76.19	42	251	292	2.07e-14	75.5	85.71	6
>KAB1211624.1:252-293 Prolyl 4-hydroxylase subunit alpha-1 [Morella rubra]		CVDENENCPMWAKSGECEKNPIYMVGSEESGGHCRKSCKVCS	KAB1211624.1	76.19	42	252	293	2.97e-14	75.1	88.1	6
>XP_019185786.1:267-310 PREDICTED: probable prolyl 4-hydroxylase 7 [Ipomoea nil]		SGCTDKNSNCSRWAAAGECEKNPLYMVGTEDSPGHCRKSCEVCS	XP_019185786.1	75	44	267	310	3.39e-14	75.1	86.36	6
>KAH0699255.1:276-314 hypothetical protein KY284_013470 [Solanum tuberosum]		CQDQNPNCSQWAINGECEKNPLYMVGSGNSVGHCRKSCK	KAH0699255.1	82.051	39	276	314	4.16e-14	75.1	89.74	5
>KAH0696687.1:276-314 hypothetical protein KY289_014169 [Solanum tuberosum]		CQDQNPNCSQWAINGECEKNPLYMVGSGNSVGHCRKSCK	KAH0696687.1	82.051	39	276	314	4.16e-14	75.1	89.74	5
>KAA8548030.1:290-333 hypothetical protein F0562_004709 [Nyssa sinensis]		SGCVDQDVNCPRWAAAGECKKNPLYMVGNEDATGYCRKSCKVCS	KAA8548030.1	72.727	44	290	333	4.53e-14	74.7	88.64	6
>XP_057786099.1:258-301 probable prolyl 4-hydroxylase 7 [Salvia miltiorrhiza]		SDCADEDPNCTAWALKGECEKNPLYMVGSEDNAGYCRKSCKVCS	XP_057786099.1	72.727	44	258	301	4.83e-14	74.3	84.09	6
>XP_057787714.1:258-301 probable prolyl 4-hydroxylase 7 [Salvia miltiorrhiza]		SDCADEDPNCTAWALKGECEKNPLYMVGSEDNAGYCRKSCKVCS	XP_057787714.1	72.727	44	258	301	4.93e-14	74.3	84.09	6
>XP_060194431.1:275-316 probable prolyl 4-hydroxylase 6 [Lycium barbarum]		CKDLNPSCSQWAVNGECVKNPVYMVGSEDSLGHCRKSCNVCS	XP_060194431.1	76.19	42	275	316	4.94e-14	74.7	85.71	6
>XP_022894999.1:256-297 probable prolyl 4-hydroxylase 7 isoform X2 [Olea europaea var. sylvestris]		CVDSNPNCPAWALQGECKKNSLYMVGSEDAVGYCRKSCKVCS	XP_022894999.1	76.19	42	256	297	5.33e-14	74.3	85.71	6
>XP_010255777.1:277-317 PREDICTED: probable prolyl 4-hydroxylase 6 [Nelumbo nucifera]		CVDEDANCPRWAAAGECKKNPLYMVGSEDSYGYCRKSCKVC	XP_010255777.1	75.61	41	277	317	5.8e-14	74.3	90.24	6
>XP_030447691.2:276-317 probable prolyl 4-hydroxylase 7 isoform X2 [Syzygium oleosum]		CKDDNASCPMWARAGECQKNPLYMVGSEDSYGFCRKSCKACS	XP_030447691.2	76.19	42	276	317	6.47e-14	74.3	83.33	6
>XP_059670251.1:268-309 probable prolyl 4-hydroxylase 7 isoform X2 [Cornus florida]		CVDRNVNCPQWAAAGECEGNPIYMVGTEDAAGFCRKSCKVCS	XP_059670251.1	73.81	42	268	309	6.8e-14	74.3	85.71	6
>XP_022894998.1:270-311 probable prolyl 4-hydroxylase 7 isoform X1 [Olea europaea var. sylvestris]		CVDSNPNCPAWALQGECKKNSLYMVGSEDAVGYCRKSCKVCS	XP_022894998.1	76.19	42	270	311	7.21e-14	74.3	85.71	6
>XP_059670250.1:269-310 probable prolyl 4-hydroxylase 7 isoform X1 [Cornus florida]		CVDRNVNCPQWAAAGECEGNPIYMVGTEDAAGFCRKSCKVCS	XP_059670250.1	73.81	42	269	310	7.21e-14	74.3	85.71	6
>KAK1438872.1:271-311 hypothetical protein QVD17_04684 [Tagetes erecta]		CKDENPNCPAWAATGECKKNPVYMVGSADGAGYCRKSCKVC	KAK1438872.1	73.171	41	271	311	8.34e-14	73.9	85.37	6
>XP_056176636.1:301-342 probable prolyl 4-hydroxylase 7 isoform X1 [Syzygium oleosum]		CKDDNASCPMWARAGECQKNPLYMVGSEDSYGFCRKSCKACS	XP_056176636.1	76.19	42	301	342	8.86e-14	74.3	83.33	6
>GMI67043.1:265-306 hypothetical protein like AT3G28480 [Hibiscus trionum]		CVDENENCPIWASTGECEKNPTYMVGSEDAFGYCRKSCKVCS	GMI67043.1	73.81	42	265	306	8.95e-14	73.9	85.71	6
>OIS99136.1:714-755 glycerol-3-phosphate 2-o-acyltransferase 6 [Nicotiana attenuata]		CIDQNPDCSEWAAAGECDKNPSYMVGYEGFVGYCRKSCNVCS	OIS99136.1	69.048	42	714	755	1.06e-13	74.3	80.95	6
>KAA8530295.1:272-315 hypothetical protein F0562_005004 [Nyssa sinensis]		SECIDQNVNCPQWAAAGECKNNPVYMVGSEDDAGYCRKSCNVCS	KAA8530295.1	72.727	44	272	315	1.21e-13	73.6	81.82	6
>MBA0652489.1:84-125 hypothetical protein [Gossypium klotzschianum]		CVDENENCATWASAGECEKNPSYMIGSEDYYGYCRKSCKVCS	MBA0652489.1	73.81	42	84	125	1.25e-13	70.1	83.33	6
>PHT55262.1:347-386 putative prolyl 4-hydroxylase 6 [Capsicum baccatum]		CRDQNPSCSHWAAVGECEKNPLYMVGSDGSVGHCRKSCKL	PHT55262.1	75	40	347	386	1.37e-13	73.9	87.5	5
>KAI3474831.1:269-310 hypothetical protein Pfo_030142 [Paulownia fortunei]		CVDENPNCAAWALKGECEKNPLYMIGSEEGAGYCRKSCKVCS	KAI3474831.1	73.81	42	269	310	1.42e-13	73.2	83.33	6
>KAJ6860627.1:266-307 prolyl 4-hydroxylase 6 [Populus alba x Populus x berolinensis]		CIDENENCPLWAKAGECEKNPVYMMGSEGSYGSCRKSCKVCS	KAJ6860627.1	78.571	42	266	307	1.44e-13	73.2	83.33	6
>XP_020554669.1:260-301 probable prolyl 4-hydroxylase 7 isoform X2 [Sesamum indicum]		CVDENPNCPAWALRGECEKNPLYMIGSKEGNGYCRKSCKVCS	XP_020554669.1	73.81	42	260	301	1.49e-13	73.2	85.71	6
>XP_039069450.1:265-306 probable prolyl 4-hydroxylase 7 [Hibiscus syriacus]		CVDENENCPIWASTGECEKNPAYMVGSEDAYGYCRKSCKVCS	XP_039069450.1	73.81	42	265	306	1.52e-13	73.2	85.71	6
>XP_011098556.1:261-302 probable prolyl 4-hydroxylase 7 isoform X1 [Sesamum indicum]		CVDENPNCPAWALRGECEKNPLYMIGSKEGNGYCRKSCKVCS	XP_011098556.1	73.81	42	261	302	1.54e-13	73.2	85.71	6
>GKV08633.1:268-309 hypothetical protein SLEP1_g20237 [Rubroshorea leprosula]		CVDENENCPKWAKVGECEKNPIYMVGSQESYGYCRKSCKVCS	GKV08633.1	71.429	42	268	309	1.58e-13	73.2	88.1	6
>KJB29290.1:167-208 hypothetical protein B456_005G092300 [Gossypium raimondii]		CVDENENCANWASAGECEKNPSYMIGSEDYYGYCRKSCKVCS	KJB29290.1	73.81	42	167	208	1.68e-13	71.6	83.33	6
>XP_022741220.1:257-298 probable prolyl 4-hydroxylase 7 [Durio zibethinus]		CIDENDNCPIWAKAGECEKNPTYMVGSEESYGYCRKSCKVCS	XP_022741220.1	76.19	42	257	298	1.68e-13	73.2	85.71	6
>RRT82377.1:133-175 hypothetical protein B296_00003797 [Ensete ventricosum]		ACEDENVLCPQWAAAGECAKNPLYMVGSKDSLGFCRKSCNVCS	RRT82377.1	72.093	43	133	175	2.07e-13	70.9	83.72	6
>PIA62390.1:278-319 hypothetical protein AQUCO_00200410v1 [Aquilegia coerulea]		ACADENENCPQWAAAGECQKNPLYMVGSKDASGYCRKSCNVC	PIA62390.1	71.429	42	278	319	2.31e-13	72.8	85.71	6
>KJB40815.1:134-175 hypothetical protein B456_007G078100 [Gossypium raimondii]		CVDENENCATWASAGECEKNPSYMIGSEDYYGYCRKSCKVCS	KJB40815.1	73.81	42	134	175	2.32e-13	70.9	83.33	6
>XP_059645601.1:277-318 probable prolyl 4-hydroxylase 7 isoform X1 [Cornus florida]		CVDQNANCGRWAAAGECEKNPVYMVGTEDATGFCRKSCKVCS	XP_059645601.1	73.81	42	277	318	2.74e-13	72.8	85.71	6
>GMI99188.1:263-304 hypothetical protein like AT3G28480 [Hibiscus trionum]		CIDENENCPAWAIAGECERNPIYMVGSEEYYGFCRKSCKVCS	GMI99188.1	71.429	42	263	304	2.8e-13	72.4	83.33	6
>KAB2002587.1:165-206 hypothetical protein ES319_D11G075900v1 [Gossypium barbadense]		CVDENENCATWASAGECEKNPSYMIGSEDYYGYCRKSCKVCS	KAB2002587.1	73.81	42	165	206	2.94e-13	71.2	83.33	6
>XP_021297547.1:265-306 probable prolyl 4-hydroxylase 7 [Herrania umbratica]		CVDENNNCPVWAKAGECEKNPIYMVGSEESYGICRKSCKVCS	XP_021297547.1	76.19	42	265	306	3.02e-13	72.4	85.71	6
>KJB24936.1:185-226 hypothetical protein B456_004G168800 [Gossypium raimondii]		CVDENENCATWASAGECEKNPSYMIGSEDYYGYCRKSCKVCS	KJB24936.1	73.81	42	185	226	3.08e-13	71.2	83.33	6
>PIA40252.1:110-150 hypothetical protein AQUCO_02500151v1 [Aquilegia coerulea]		CVDENVNCPQWAASGECEKNPLYMIGSNENFGYCRMSCKVC	PIA40252.1	70.732	41	110	150	3.19e-13	69.7	85.37	6
>CAI0403114.1:174-214 unnamed protein product [Linum tenue]		CSDEDDNCPAWATSGECEKNPVYMIGSDDYFGTCRKSCKVC	CAI0403114.1	70.732	41	174	214	3.44e-13	70.9	85.37	6
>KJB40816.1:185-226 hypothetical protein B456_007G078100 [Gossypium raimondii]		CVDENENCATWASAGECEKNPSYMIGSEDYYGYCRKSCKVCS	KJB40816.1	73.81	42	185	226	3.46e-13	71.2	83.33	6
>THU63467.1:262-303 hypothetical protein C4D60_Mb01t16050 [Musa balbisiana]		CEDENVLCPQWAAAGECAKNPLYMVGSKDSLGFCRKSCNVCS	THU63467.1	73.81	42	262	303	3.52e-13	72	85.71	6
>XP_009403981.1:262-303 PREDICTED: probable prolyl 4-hydroxylase 6 isoform X1 [Musa acuminata subsp. malaccensis]		CEDENVLCPQWAAAGECAKNPLYMVGSKDSLGFCRKSCNVCS	XP_009403981.1	73.81	42	262	303	3.52e-13	72	85.71	6
>CAG1858721.1:343-384 unnamed protein product, partial [Musa acuminata subsp. malaccensis]		CEDENVLCPQWAAAGECAKNPLYMVGSKDSLGFCRKSCNVCS	CAG1858721.1	73.81	42	343	384	3.71e-13	72.8	85.71	6
>GMI98193.1:264-305 hypothetical protein like AT3G28480 [Hibiscus trionum]		CVDEDENCPIWASAGECEKNPAYMVGSEDDRGHCRKSCNVCS	GMI98193.1	73.81	42	264	305	3.72e-13	72	83.33	6
>KAG9450419.1:269-307 hypothetical protein H6P81_010384 [Aristolochia fimbriata]		CVDEDENCPQWAATGECEKNPLYMVGSPELAGYCRKSCK	KAG9450419.1	69.231	39	269	307	3.73e-13	72.8	82.05	5
>CAI9109608.1:275-315 OLC1v1009457C1 [Oldenlandia corymbosa var. corymbosa]		CVDKNPNCAQWATAGECVKNPTYMVGSDETVGYCRKSCKAC	CAI9109608.1	73.171	41	275	315	3.97e-13	72	87.8	6
>XP_011008369.1:266-307 PREDICTED: probable prolyl 4-hydroxylase 6 [Populus euphratica]		CVDENENCPLWAKAGECEKNPVYMVGSEGSYGFCRKSCKVCS	XP_011008369.1	76.19	42	266	307	4.27e-13	72	83.33	6
>URE24845.1:262-303 Glycosyl hydrolases family 28 [Musa troglodytarum]		CEDENVLCPQWAAAGECAKNPLYMVGSKDSLGFCRKSCNVCS	URE24845.1	73.81	42	262	303	4.4e-13	72	85.71	6
>MBA0617173.1:322-363 hypothetical protein [Gossypium davidsonii]		CVDENENCATWASAGECEKNPSYMIGSEDYYGYCRKSCKVCS	MBA0617173.1	73.81	42	322	363	4.49e-13	72.4	83.33	6
>KJB29289.1:237-278 hypothetical protein B456_005G092300 [Gossypium raimondii]		CVDENENCANWASAGECEKNPSYMIGSEDYYGYCRKSCKVCS	KJB29289.1	73.81	42	237	278	4.54e-13	71.6	83.33	6
>MBA0861043.1:322-363 hypothetical protein [Gossypium schwendimanii]		CVDENENCATWASAGECEKNPSYMIGSEDYYGYCRKSCKVCS	MBA0861043.1	73.81	42	322	363	4.54e-13	72.4	83.33	6
>KAH8483773.1:235-276 hypothetical protein H0E87_028258 [Populus deltoides]		CIDENENCPLWAKAGECEKNPVYMVGSEGSYGSCRKSCKVCS	KAH8483773.1	76.19	42	235	276	4.68e-13	71.6	83.33	6
>XP_030530777.1:275-316 probable prolyl 4-hydroxylase 7 [Rhodamnia argentea]		CKDENVSCPVWARAGECQKNSLYMVGSEDAYGFCRKSCKVCS	XP_030530777.1	73.81	42	275	316	4.74e-13	72	85.71	6
>KAJ8497801.1:262-303 hypothetical protein OPV22_008353 [Ensete ventricosum]		CEDENVLCPQWAAAGECAKNPLYMVGSKDSLGFCRKSCNVCS	KAJ8497801.1	73.81	42	262	303	4.78e-13	72	85.71	6
>MBA0714765.1:322-363 hypothetical protein [Gossypium laxum]		CVDENENCATWASAGECEKNPSYMIGSEDYYGYCRKSCKVCS	MBA0714765.1	73.81	42	322	363	5.17e-13	72	83.33	6
>CAA7395330.1:276-317 unnamed protein product [Spirodela intermedia]		CVDEDLKCPQWAAAGECQKNPLYMVGSESSLGFCRRSCKVCS	CAA7395330.1	71.429	42	276	317	5.5e-13	71.6	85.71	6
>KAG8477265.1:312-353 hypothetical protein CXB51_030941 [Gossypium anomalum]		CVDENENCATWASAGECEKNPSYMIGSEDYYGYCRKSCKVCS	KAG8477265.1	73.81	42	312	353	5.72e-13	72	83.33	6
>KAB2056025.1:265-306 hypothetical protein ES319_A11G076100v1 [Gossypium barbadense]		CVDENENCATWASAGECEKNPSYMIGSEDYYGYCRKSCKVCS	KAB2056025.1	73.81	42	265	306	5.81e-13	71.6	83.33	6
>XP_052479931.1:265-306 probable prolyl 4-hydroxylase 7 [Gossypium raimondii]		CVDENENCATWASAGECEKNPSYMIGSEDYYGYCRKSCKVCS	XP_052479931.1	73.81	42	265	306	5.93e-13	71.6	83.33	6
>TYH42658.1:305-346 hypothetical protein ES332_D11G077900v1 [Gossypium tomentosum]		CVDENENCATWASAGECEKNPSYMIGSEDYYGYCRKSCKVCS	TYH42658.1	73.81	42	305	346	6.26e-13	72	83.33	6
>TYI54490.1:265-306 hypothetical protein E1A91_D11G078300v1 [Gossypium mustelinum]		CVDENENCATWASAGECEKNPSYMIGSEDYYGYCRKSCKVCS	TYI54490.1	73.81	42	265	306	6.31e-13	71.6	83.33	6
>XP_010272176.2:320-360 PREDICTED: probable prolyl 4-hydroxylase 7 [Nelumbo nucifera]		CVDKNANCPRWAAIGECEKNPIYMVGSEDSYGYCRQSCNVC	XP_010272176.2	70.732	41	320	360	6.34e-13	72	85.37	6
>KJB40817.1:265-306 hypothetical protein B456_007G078100 [Gossypium raimondii]		CVDENENCATWASAGECEKNPSYMIGSEDYYGYCRKSCKVCS	KJB40817.1	73.81	42	265	306	6.44e-13	71.6	83.33	6
>XP_040961665.1:265-306 probable prolyl 4-hydroxylase 7 [Gossypium hirsutum]		CVDENENCATWASAGECEKNPSYMIGSEDYYGYCRKSCKVCS	XP_040961665.1	73.81	42	265	306	6.57e-13	71.6	83.33	6
>KAH1092043.1:263-304 hypothetical protein J1N35_019300 [Gossypium stocksii]		CADKNGNCPFWAKAGECEKNPAYMVGSEEFTGYCRKSCKVCS	KAH1092043.1	73.81	42	263	304	6.61e-13	71.6	83.33	6
>XP_017631278.1:265-306 probable prolyl 4-hydroxylase 7 [Gossypium arboreum]		CVDENENCATWASAGECEKNPSYMIGSEDYYGYCRKSCKVCS	XP_017631278.1	73.81	42	265	306	6.78e-13	71.6	83.33	6
>XP_016710160.2:265-306 probable prolyl 4-hydroxylase 7 [Gossypium hirsutum]		CVDENENCATWASAGECEKNPSYMIGSEDYYGYCRKSCKVCS	XP_016710160.2	73.81	42	265	306	6.78e-13	71.6	83.33	6
>KAH8483772.1:266-307 hypothetical protein H0E87_028258 [Populus deltoides]		CIDENENCPLWAKAGECEKNPVYMVGSEGSYGSCRKSCKVCS	KAH8483772.1	76.19	42	266	307	6.97e-13	71.2	83.33	6
>XP_051140522.1:265-306 probable prolyl 4-hydroxylase 7 [Andrographis paniculata]		CVDRNPNCATWALKGECERNPVYMVGSEDGTGFCRKSCKICS	XP_051140522.1	69.048	42	265	306	7.06e-13	71.2	80.95	6
>TYJ08484.1:265-306 hypothetical protein E1A91_A11G077900v1 [Gossypium mustelinum]		CVDENENCATWASAGECEKNPSYMIGSEDYYGYCRKSCKVCS	TYJ08484.1	73.81	42	265	306	7.06e-13	71.2	83.33	6
>XP_039042615.1:265-306 probable prolyl 4-hydroxylase 7 [Hibiscus syriacus]		CVDENENCPIWASTGECKKNPAYMVGSEDAYGYCRKSCKVCS	XP_039042615.1	71.429	42	265	306	7.28e-13	71.2	85.71	6
>KAG5624310.1:761-802 hypothetical protein H5410_009528 [Solanum commersonii]		CIDMYPECSSWAASGECDKNPSYMLGTEEYVGHCRKSCNVCS	KAG5624310.1	64.286	42	761	802	7.67e-13	72	76.19	6
>KJB24937.1:255-296 hypothetical protein B456_004G168800 [Gossypium raimondii]		CVDENENCATWASAGECEKNPSYMIGSEDYYGYCRKSCKVCS	KJB24937.1	73.81	42	255	296	7.7e-13	71.2	83.33	6
>KAI5558736.1:167-208 hypothetical protein BDE02_17G061600 [Populus trichocarpa]		CIDENENCPLWAKAGECQKNPVYMVGSEGSYGSCRKSCKVCS	KAI5558736.1	73.81	42	167	208	7.9e-13	70.1	83.33	6
>MBA0683369.1:182-223 hypothetical protein [Gossypium aridum]		CVDKNGNCPFWAKAGECEKNPAYMVGSEEFTGYCRKSCKVCS	MBA0683369.1	73.81	42	182	223	8.11e-13	70.1	83.33	6
>CAI0403112.1:276-316 unnamed protein product [Linum tenue]		CSDEDDNCPAWATSGECEKNPVYMIGSDDYFGTCRKSCKVC	CAI0403112.1	70.732	41	276	316	8.15e-13	71.2	85.37	6
>XP_043640261.1:272-312 probable prolyl 4-hydroxylase 7 [Erigeron canadensis]		CKDENVNCPTWAASGECQKNPVYMVGSAEGVGYCRKSCKVC	XP_043640261.1	70.732	41	272	312	8.6e-13	71.2	87.8	6
>KAA3475452.1:265-306 putative prolyl 4-hydroxylase 7 [Gossypium australe]		CVDENENCATWASAGECEKNPSYMIGSEDYYGYCRKSCKVCS	KAA3475452.1	73.81	42	265	306	8.83e-13	71.2	83.33	6
>KJB33684.1:244-285 hypothetical protein B456_006G026200 [Gossypium raimondii]		CVDKNGNCPFWAKAGECEKNPAYMVGSEEFTGYCRKSCKVCS	KJB33684.1	73.81	42	244	285	9.08e-13	70.9	83.33	6
>TYH52429.1:251-292 hypothetical protein ES332_D09G027800v1 [Gossypium tomentosum]		CVDKNGNCPFWAKAGECEKNPAYMVGSEEFTGYCRKSCKVCS	TYH52429.1	73.81	42	251	292	9.34e-13	70.9	83.33	6
>XP_022020648.1:271-311 probable prolyl 4-hydroxylase 7 isoform X1 [Helianthus annuus]		CKDENVNCPVWAAAGECKKNPVYMVGSGEGVGYCRKSCKVC	XP_022020648.1	73.171	41	271	311	9.56e-13	71.2	87.8	6
>XP_022020649.1:267-307 probable prolyl 4-hydroxylase 7 isoform X2 [Helianthus annuus]		CKDENVNCPVWAAAGECKKNPVYMVGSGEGVGYCRKSCKVC	XP_022020649.1	73.171	41	267	307	9.68e-13	70.9	87.8	6
>KAA3455987.1:276-317 putative prolyl 4-hydroxylase 7 [Gossypium australe]		CVDKNGNCPFWAKAGECEKNPAYMVGSEEFTGYCRKSCKVCS	KAA3455987.1	73.81	42	276	317	1e-12	71.2	83.33	6
>TYK15293.1:335-375 putative prolyl 4-hydroxylase 7 [Cucumis melo var. makuwa]		CVDENENCPAWAKRGECKKNPTYMVGSEGALGYCRKSCKAC	TYK15293.1	65.854	41	335	375	1.01e-12	71.2	80.49	6
>MBA0739392.1:249-290 hypothetical protein [Gossypium gossypioides]		CVDKNGNCPFWAKAGECEKNPAYMVGSEEFTGYCRKSCKVCS	MBA0739392.1	73.81	42	249	290	1.05e-12	70.9	83.33	6
>KJB33682.1:263-304 hypothetical protein B456_006G026200 [Gossypium raimondii]		CVDKNGNCPFWAKAGECEKNPAYMVGSEEFTGYCRKSCKVCS	KJB33682.1	73.81	42	263	304	1.07e-12	70.9	83.33	6
>TYI63561.1:227-268 hypothetical protein E1A91_D09G027200v1 [Gossypium mustelinum]		CVDKNGNCPFWAKAGECEKNPAYMVGSEEFTGYCRKSCKVCS	TYI63561.1	73.81	42	227	268	1.11e-12	70.5	83.33	6
>MBA0858325.1:276-317 hypothetical protein [Gossypium schwendimanii]		CVDKNGNCPFWAKAGECEKNPAYMVGSEEFTGYCRKSCKVCS	MBA0858325.1	73.81	42	276	317	1.14e-12	70.9	83.33	6
>XP_017243855.1:271-312 PREDICTED: probable prolyl 4-hydroxylase 7 [Daucus carota subsp. sativus]		CSDENENCAQWAAAGECNNNPLYMVGSRDKLGFCRKSCKVCS	XP_017243855.1	71.429	42	271	312	1.29e-12	70.9	78.57	6
>XP_056851054.1:273-316 probable prolyl 4-hydroxylase 7 isoform X1 [Raphanus sativus]		SGCVDENENCPKWAKAGECEKNPSYMVGSESDHGYCRKSCKVCS	XP_056851054.1	72.727	44	273	316	1.39e-12	70.9	81.82	6
>KAG8384752.1:275-316 hypothetical protein BUALT_Bualt04G0151100 [Buddleja alternifolia]		CVDENPNCAAWALKGECEKNPLYMVGSDGASGYCRKSCKVCS	KAG8384752.1	71.429	42	275	316	1.42e-12	70.5	83.33	6
>WOG97657.1:252-293 hypothetical protein DCAR_0416998 [Daucus carota subsp. sativus]		CSDENENCAQWAAAGECNNNPLYMVGSRDKLGFCRKSCKVCS	WOG97657.1	71.429	42	252	293	1.42e-12	70.5	78.57	6
>EOY03276.1:265-306 Oxoglutarate/iron-dependent oxygenase [Theobroma cacao]		CVDESENCPVWAKAGECEKNPTYMVGSEESYGFCRKSCKVCS	EOY03276.1	73.81	42	265	306	1.47e-12	70.5	83.33	6
>XP_024183287.1:280-321 probable prolyl 4-hydroxylase 7 [Rosa chinensis]		CKDANANCFTWAKAGECEKNPVYMVGSEDLPGFCRKSCKVCS	XP_024183287.1	76.19	42	280	321	1.49e-12	70.5	80.95	6
>XP_007032350.2:265-306 PREDICTED: probable prolyl 4-hydroxylase 7 [Theobroma cacao]		CVDESENCPVWAKAGECEKNPTYMVGSEESYGFCRKSCKVCS	XP_007032350.2	73.81	42	265	306	1.56e-12	70.5	83.33	6
>KAJ4877852.1:287-330 putative prolyl 4-hydroxylase 7 [Raphanus sativus]		SGCVDENENCPKWAKAGECEKNPSYMVGSESDHGYCRKSCKVCS	KAJ4877852.1	72.727	44	287	330	1.67e-12	70.5	81.82	6
>OMO79115.1:750-791 Phospholipid/glycerol acyltransferase [Corchorus capsularis]		CVDENENCAMWAKAGECEKNSAYMVGSEESFGYCRKSCNACS	OMO79115.1	66.667	42	750	791	1.72e-12	70.9	76.19	6
>KAH6758134.1:259-302 Oxoglutarate/iron-dependent oxygenase [Perilla frutescens var. hirtella]		SNCVDEDPNCPAWALRGECEKNPLYMVGNDNAAGYCRKSCKACS	KAH6758134.1	65.909	44	259	302	1.79e-12	70.1	84.09	6
>CAI0403273.1:174-214 unnamed protein product [Linum tenue]		CSDEDDNCPAWAAKGECEKNPIYMIGSDDYFGTCRKSCKVC	CAI0403273.1	68.293	41	174	214	1.81e-12	69.3	80.49	6
>XP_051117857.1:254-295 probable prolyl 4-hydroxylase 6 [Andrographis paniculata]		CVDENESCAGWAAAGECEKNPVYMVGSEDSLGYCRKSCKACS	XP_051117857.1	71.429	42	254	295	1.87e-12	70.1	85.71	6
>XP_018844780.1:276-317 probable prolyl 4-hydroxylase 7 [Juglans regia]		CVDEDENCPMWAKSGECEKNPLYMVGSEHSNGNCRKSCKVCS	XP_018844780.1	73.81	42	276	317	1.94e-12	70.5	85.71	6
>XP_002324024.1:266-307 probable prolyl 4-hydroxylase 7 [Populus trichocarpa]		CIDENENCPLWAKAGECQKNPVYMVGSEGSYGSCRKSCKVCS	XP_002324024.1	73.81	42	266	307	2.01e-12	70.1	83.33	6
>XP_041008402.1:276-317 probable prolyl 4-hydroxylase 7 [Juglans microcarpa x Juglans regia]		CVDEDENCPMWAKSGECEKNPLYMVGSEHSNGNCRKSCKVCS	XP_041008402.1	73.81	42	276	317	2.02e-12	70.1	85.71	6
>XP_059294033.1:275-316 probable prolyl 4-hydroxylase 7 isoform X2 [Lycium ferocissimum]		CVDEDPDCSGWAAAGECDKNPSYMLGTEDFIGHCRKSCNVCS	XP_059294033.1	66.667	42	275	316	2.12e-12	70.1	83.33	6
>XP_059294032.1:278-319 probable prolyl 4-hydroxylase 7 isoform X1 [Lycium ferocissimum]		CVDEDPDCSGWAAAGECDKNPSYMLGTEDFIGHCRKSCNVCS	XP_059294032.1	66.667	42	278	319	2.34e-12	70.1	83.33	6
>KAG5226837.1:266-307 prolyl hydroxylase [Salix suchowensis]		CIDENESCPLWAKAGECEKNPVYMVGSEGSYGNCRKSCKVCS	KAG5226837.1	73.81	42	266	307	2.37e-12	70.1	85.71	6
>KAJ7970929.1:245-286 Prolyl 4-hydroxylase [Quillaja saponaria]		CVDDNKNCPLWAKAGECEKNPLYMIGAEGARGYCRKSCNVCS	KAJ7970929.1	71.429	42	245	286	2.48e-12	69.7	80.95	6
>KJB15318.1:269-310 hypothetical protein B456_002G170800 [Gossypium raimondii]		CVDENENCANWASASECEKNPSYMIGSEDYYGYCRKSCKVCS	KJB15318.1	71.429	42	269	310	2.72e-12	69.7	80.95	6
>KAJ0667356.1:267-307 putative procollagen-proline 4-dioxygenase [Helianthus annuus]		CKDENVNCPVWAASGECKKNPVYMVGSGEGVGYCRKSCKVC	KAJ0667356.1	70.732	41	267	307	2.79e-12	69.7	87.8	6
>XP_018823126.2:277-318 probable prolyl 4-hydroxylase 7 [Juglans regia]		CVDGDENCPMWAKTGECEKNPLYMVGSNDSSGQCRKSCKVCS	XP_018823126.2	73.81	42	277	318	2.83e-12	69.7	78.57	6
>KAJ6866691.1:166-207 hypothetical protein NC652_038060 [Populus alba x Populus x berolinensis]		CIDENENCPLWAKAGECVKNPVYMVGSEGSYGSCRKSCKVCS	KAJ6866691.1	73.81	42	166	207	2.99e-12	68.6	80.95	6
>KAF7802916.1:292-333 putative prolyl 4-hydroxylase 7 [Senna tora]		CIDENENCPDWARRGECEKNPLYMVGSEEAEGFCRKSCNVCS	KAF7802916.1	71.429	42	292	333	3.1e-12	69.7	80.95	6
>GFP90345.1:233-276 probable prolyl 4-hydroxylase 7, partial [Phtheirospermum japonicum]		SGCVDENLNCPAWADQGECEINPVYMVGSKEGLGHCRKSCKVCS	GFP90345.1	68.182	44	233	276	3.13e-12	69.3	81.82	6
>KAH6791113.1:259-302 Oxoglutarate/iron-dependent oxygenase [Perilla frutescens var. frutescens]		SDCVDEDPNCPAWALRGECEKNPLYMVGNDNASGYCRKSCKACS	KAH6791113.1	65.909	44	259	302	3.17e-12	69.7	84.09	6
>XP_034926857.1:266-307 probable prolyl 4-hydroxylase 7 [Populus alba]		CIDENENCPLWAKAGECRKNPVYMVGSEGSYGSCRKSCKVCS	XP_034926857.1	73.81	42	266	307	3.18e-12	69.7	80.95	6
>KAJ6959900.1:266-307 prolyl 4-hydroxylase 7 [Populus alba x Populus x berolinensis]		CIDENENCPLWAKAGECRKNPVYMVGSEGSYGSCRKSCKVCS	KAJ6959900.1	73.81	42	266	307	3.38e-12	69.7	80.95	6
>KAF5192359.1:175-215 Prolyl 4-hydroxylase alpha subunit protein [Thalictrum thalictroides]		CVDENENCPQWAASGECQKNPLYMVGSKEASGYCRKSCNIC	KAF5192359.1	65.854	41	175	215	3.39e-12	68.6	87.8	6
>KAG2710313.1:276-317 hypothetical protein I3760_04G020500 [Carya illinoinensis]		CVDEDENCPIWAKSGECEKNPLYMVGSEHSNGNCRKSCKVCS	KAG2710313.1	73.81	42	276	317	3.41e-12	69.7	85.71	6
>KAG6715924.1:276-317 hypothetical protein I3842_04G021100 [Carya illinoinensis]		CVDEDENCPIWAKSGECEKNPLYMVGSEHSNGNCRKSCKVCS	KAG6715924.1	73.81	42	276	317	3.52e-12	69.7	85.71	6
>XP_042977649.1:276-317 probable prolyl 4-hydroxylase 7 [Carya illinoinensis]		CVDEDENCPIWAKSGECEKNPLYMVGSEHSNGNCRKSCKVCS	XP_042977649.1	73.81	42	276	317	3.52e-12	69.7	85.71	6
>GER29430.1:201-242 2-oxoglutarate (2OG) and Fe(II)-dependent oxygenase superfamily protein, partial [Striga asiatica]		CVDKHPNCAMWALRGECKNNPLYMLGSENEVGYCKKSCKACS	GER29430.1	64.286	42	201	242	3.64e-12	68.9	80.95	6
>XP_009335795.2:277-319 probable prolyl 4-hydroxylase 7 [Pyrus x bretschneideri]		VCSDENDNCPLWAKAGECKKNPTYMIGTEGLLGYCRKSCKACS	XP_009335795.2	67.442	43	277	319	3.78e-12	69.7	81.4	6
>CAA2619315.1:291-332 unnamed protein product [Spirodela intermedia]		CVDEDLKCPQWAAAGECQKNPLYMVGSKSSLGFCRRSCKVCS	CAA2619315.1	69.048	42	291	332	3.88e-12	69.7	85.71	6
>XP_042025119.1:258-301 probable prolyl 4-hydroxylase 7 [Salvia splendens]		SECVDEDPNCASWALRGECEKNPLYMVGSKDDPGYCRKSCKACS	XP_042025119.1	68.182	44	258	301	3.89e-12	69.3	79.55	6
>GER35793.1:270-311 prolyl 4-hydroxylase alpha subunit [Striga asiatica]		CLDKDPNCPDWAESGECDKNPLYMVGSNGAAGYCRKSCKACS	GER35793.1	66.667	42	270	311	3.95e-12	69.3	83.33	6
>KAH1080716.1:265-306 hypothetical protein J1N35_020477 [Gossypium stocksii]		CVDENENCATWASAGECDKNPSYMIGSEDYYGNCRKSCKVCS	KAH1080716.1	71.429	42	265	306	4.07e-12	69.3	83.33	6
>KAF5958883.1:274-315 hypothetical protein HYC85_006108 [Camellia sinensis]		CVDENENCAQWAAAGECKKNPIYMVGSDDGPGACRKSCKVCS	KAF5958883.1	71.429	42	274	315	4.15e-12	69.3	83.33	6
>XP_052196950.1:277-318 probable prolyl 4-hydroxylase 7 [Diospyros lotus]		CIDKNENCAGWAAAGECIKNPIYMVGSKNVIGHCRKSCKVCS	XP_052196950.1	69.048	42	277	318	4.2e-12	69.3	83.33	6
>EYU34687.1:228-269 hypothetical protein MIMGU_mgv1a023388mg [Erythranthe guttata]		CIDENPNCSDWALSGECEKNPLYMVGTEVDWGFCRKSCKVCS	EYU34687.1	71.429	42	228	269	4.2e-12	68.9	80.95	6
>XP_041004622.1:277-318 probable prolyl 4-hydroxylase 7 [Juglans microcarpa x Juglans regia]		CVDGDENCPMWAKTGECEKNPLYMVGSNDSSGKCRKSCKVCS	XP_041004622.1	73.81	42	277	318	4.38e-12	69.3	78.57	6
>XP_008341521.2:277-319 probable prolyl 4-hydroxylase 7 [Malus domestica]		VCSDENDNCPVWAKAGECKKNPTYMIGTEGLLGYCRKSCKACS	XP_008341521.2	67.442	43	277	319	4.54e-12	69.3	81.4	6
>CAA0820224.1:262-303 Probable prolyl 4-hydroxylase 7 [Striga hermonthica]		CLDKDPNCPDWAESGECDKNPLYMVGSNGAAGYCRKSCKACS	CAA0820224.1	66.667	42	262	303	4.55e-12	69.3	83.33	6
>XP_058186352.1:270-310 probable prolyl 4-hydroxylase 7 [Rhododendron vialii]		CSDENENCAKWAAAGECERNPIYMVGSEDVGGFCRKSCKVC	XP_058186352.1	70.732	41	270	310	4.62e-12	69.3	82.93	6
>XP_028096907.1:312-353 probable prolyl 4-hydroxylase 7 isoform X1 [Camellia sinensis]		CVDENENCAQWAAAGECKKNPIYMVGSDDGPGACRKSCKVCS	XP_028096907.1	71.429	42	312	353	4.66e-12	69.3	83.33	6
>THG00378.1:285-326 hypothetical protein TEA_004027 [Camellia sinensis var. sinensis]		CVDENENCAQWAAAGECKKNPIYMVGSDDGPGACRKSCKVCS	THG00378.1	71.429	42	285	326	4.68e-12	69.3	83.33	6
>KAJ0252968.1:274-317 prolyl 4-hydroxylase 7 [Hirschfeldia incana]		SGCVDENESCPKWAKAGECEKNPTYMVGSETDHGYCRKSCKVCS	KAJ0252968.1	70.455	44	274	317	4.74e-12	69.3	81.82	6
>XP_021771114.1:275-315 probable prolyl 4-hydroxylase 7 [Chenopodium quinoa]		CTDKNVHCTQWAQAGECEKNPVYMVGSEKSKGHCRKSCNVC	XP_021771114.1	73.171	41	275	315	4.78e-12	69.3	82.93	6
>XP_028096908.1:272-313 probable prolyl 4-hydroxylase 6 isoform X2 [Camellia sinensis]		CVDENENCAQWAAAGECKKNPIYMVGSDDGPGACRKSCKVCS	XP_028096908.1	71.429	42	272	313	4.92e-12	69.3	83.33	6
>CAI0403272.1:276-316 unnamed protein product [Linum tenue]		CSDEDDNCPAWAAKGECEKNPIYMIGSDDYFGTCRKSCKVC	CAI0403272.1	68.293	41	276	316	5.16e-12	68.9	80.49	6
>KAI8017998.1:312-353 putative prolyl 4-hydroxylase 7 [Camellia lanceoleosa]		CVDENENCAQWAAAGECKKNPIYMVGSDDGPGACRKSCKVCS	KAI8017998.1	71.429	42	312	353	5.2e-12	69.3	83.33	6
>PSR87626.1:274-315 Prolyl 4-hydroxylase [Actinidia chinensis var. chinensis]		CTDENENCAQWAAAGECENNPSYMVGYEDVLGFCRKSCKVCS	PSR87626.1	71.429	42	274	315	5.3e-12	68.9	78.57	6
>TQD69824.1:306-348 hypothetical protein C1H46_044642 [Malus baccata]		VCSDENDNCPVWAKAGECKKNPTYMIGTEGLLGYCRKSCKACS	TQD69824.1	67.442	43	306	348	5.5e-12	69.3	81.4	6
>KAG6742822.1:270-311 hypothetical protein POTOM_053762 [Populus tomentosa]		CIDENENCPLWAKAGECVKNPVYMVGSEGSYGSCRKSCKVCS	KAG6742822.1	73.81	42	270	311	5.75e-12	68.9	80.95	6
>KAG6741688.1:312-353 hypothetical protein POTOM_054965 [Populus tomentosa]		CIDENENCPLWAKAGECVKNPVYMVGSEGSYGSCRKSCKVCS	KAG6741688.1	73.81	42	312	353	5.89e-12	69.3	80.95	6
>KAG4128461.1:96-137 hypothetical protein ERO13_D09G022350v2 [Gossypium hirsutum]		CVDKNGNCPFWAKAGECEKNPAYMVGSEEFTEYCRKSCKVCS	KAG4128461.1	71.429	42	96	137	6.05e-12	66.2	80.95	6
>XP_058073829.1:276-317 probable prolyl 4-hydroxylase 7 isoform X2 [Magnolia sinica]		CVDEDELCPQWAAAGECQKNPLYMVGSPDSDGFCRKSCKVCA	XP_058073829.1	71.429	42	276	317	6.2e-12	68.9	83.33	6
>XP_058073828.1:299-340 probable prolyl 4-hydroxylase 6 isoform X1 [Magnolia sinica]		CVDEDELCPQWAAAGECQKNPLYMVGSPDSDGFCRKSCKVCA	XP_058073828.1	71.429	42	299	340	6.52e-12	68.9	83.33	6
>KAJ6866690.1:266-307 prolyl 4-hydroxylase 6 [Populus alba x Populus x berolinensis]		CIDENENCPLWAKAGECVKNPVYMVGSEGSYGSCRKSCKVCS	KAJ6866690.1	73.81	42	266	307	6.74e-12	68.9	80.95	6
>XP_039008039.1:263-306 probable prolyl 4-hydroxylase 7 isoform X1 [Hibiscus syriacus]		SDCVVENENCPVWSSTGECEKNPAYMVGSEDAYGYCRKSCKVCS	XP_039008039.1	68.182	44	263	306	7.19e-12	68.6	81.82	6
>XP_020091361.1:97-138 probable prolyl 4-hydroxylase 7 [Ananas comosus]		CEDENESCARWAAKGECEKNPEYMVGTEESQGYCRKSCKVCS	XP_020091361.1	66.667	42	97	138	7.19e-12	65.9	85.71	6
>OVA13459.1:868-908 Protein kinase domain [Macleaya cordata]		CTDEDEHCPQWAAVGECQKNSLYMVGTEDSIGYCRKSCNVC	OVA13459.1	65.854	41	868	908	7.67e-12	68.9	85.37	6
>XP_031384299.1:262-302 probable prolyl 4-hydroxylase 7 [Punica granatum]		CEDENENCPLWAKAGECAKNPLYMVGNDESIGYCRKSCNAC	XP_031384299.1	65.854	41	262	302	8.02e-12	68.6	85.37	6
>OWM71607.1:240-280 hypothetical protein CDL15_Pgr005794 [Punica granatum]		CEDENENCPLWAKAGECAKNPLYMVGNDESIGYCRKSCNAC	OWM71607.1	65.854	41	240	280	8.88e-12	68.2	85.37	6
>PSC72973.1:267-308 putative prolyl 4-hydroxylase 6 [Micractinium conductrix]		VCKDNDPKCPQWAAAGECDANPVYMRGTDAARGNCRLSCKVC	PSC72973.1	64.286	42	267	308	9.07e-12	68.9	80.95	6
>KAI4375296.1:276-317 hypothetical protein MLD38_013180 [Melastoma candidum]		CKDKNENCATWAKAGECEKNPLYMVGSEGMYGYCRKSCNACS	KAI4375296.1	71.429	42	276	317	9.24e-12	68.6	78.57	6
>PKI77768.1:235-275 hypothetical protein CRG98_001816 [Punica granatum]		CEDENENCPLWAKAGECAKNPLYMVGNDESIGYCRKSCNAC	PKI77768.1	65.854	41	235	275	9.34e-12	68.2	85.37	6
>XP_019252938.1:274-315 PREDICTED: probable prolyl 4-hydroxylase 7 [Nicotiana attenuata]		CIDQNPDCSEWAAAGECDKNPSYMVGYEGFVGYCRKSCNVCS	XP_019252938.1	69.048	42	274	315	9.71e-12	68.6	80.95	6
>XP_057463816.1:281-322 probable prolyl 4-hydroxylase 7 [Actinidia eriantha]		CTDDNAHCAQWAANGECKRNPVYMVGSEESLGYCRKSCKVCS	XP_057463816.1	66.667	42	281	322	9.78e-12	68.6	85.71	6
>XP_057486733.1:276-317 probable prolyl 4-hydroxylase 7 [Actinidia eriantha]		CTDDNAHCAQWAANGECKRNPVYMVGSEESLGYCRKSCKVCS	XP_057486733.1	66.667	42	276	317	9.82e-12	68.6	85.71	6
>KZV17225.1:325-366 prolyl 4-hydroxylase subunit alpha-1-like [Dorcoceras hygrometricum]		CVDENPNCAAWAVRGECEKNPIYMIGSKEGAGYCRKSCKACS	KZV17225.1	66.667	42	325	366	9.99e-12	68.6	80.95	6
>XP_057488797.1:299-340 probable prolyl 4-hydroxylase 6 isoform X1 [Actinidia eriantha]		CIDDNVQCVQWAANGECKRNPVYMVGSEDSLGYCRKSCKVCS	XP_057488797.1	69.048	42	299	340	1.09e-11	68.6	83.33	6
>XP_038905408.1:274-315 probable prolyl 4-hydroxylase 7 isoform X1 [Benincasa hispida]		CVDENVQCRAWANAGECEKNPVYMMGSKNELGHCRMSCKVCS	XP_038905408.1	69.048	42	274	315	1.17e-11	68.2	80.95	6
>CAI9272735.1:301-341 unnamed protein product [Lactuca saligna]		CRDENVNCTFWAARGECDKNPIYMVGSVDTHGHCRKSCKVC	CAI9272735.1	68.293	41	301	341	1.18e-11	68.2	82.93	6
>XP_030469900.1:276-317 probable prolyl 4-hydroxylase 7 [Syzygium oleosum]		CRDENENCPSWAKAGECGKNPLYMVGSKDAHGFCRKSCGACS	XP_030469900.1	69.048	42	276	317	1.18e-11	68.2	80.95	6
>KAI4366658.1:277-318 hypothetical protein MLD38_022506 [Melastoma candidum]		CEDKNENCAIWAKTGECEKNPLYMVGSEDVYGYCRKSCNTCS	KAI4366658.1	69.048	42	277	318	1.2e-11	68.2	78.57	6
>XP_047333882.1:261-302 probable prolyl 4-hydroxylase 7 [Impatiens glandulifera]		CSDEDSNCRRWAATGECEKNPIYMVGSPDSPGYCRKSCKVCS	XP_047333882.1	69.048	42	261	302	1.2e-11	68.2	83.33	6
>KAG6659395.1:239-280 hypothetical protein CIPAW_03G031900 [Carya illinoinensis]		CVDLDENCPMWAKTGECEKNPLYMVGSNNSSGKCRKSCKVCS	KAG6659395.1	71.429	42	239	280	1.26e-11	67.8	78.57	6
>TXG70933.1:45-85 hypothetical protein EZV62_005868 [Acer yangbiense]		CTDEDENCPNWAAARECERNPVYMIGSADYFGTCKKSCHAC	TXG70933.1	58.537	41	45	85	1.27e-11	68.6	73.17	6
>KAH7538035.1:293-335 hypothetical protein FEM48_Zijuj03G0156600 [Ziziphus jujuba var. spinosa]		SECDDEDDNCPSWAATGECEKNPVFMVGSPDYYGTCRKSCKAC	KAH7538035.1	62.791	43	293	335	1.28e-11	68.2	74.42	6
>XP_023549944.1:269-309 probable prolyl 4-hydroxylase 7 [Cucurbita pepo subsp. pepo]		CVDENKNCPSWAKRGECQKNPTYMVGSEGAVGYCRKSCKAC	XP_023549944.1	68.293	41	269	309	1.31e-11	67.8	80.49	6
>XP_057488804.1:276-317 probable prolyl 4-hydroxylase 6 isoform X2 [Actinidia eriantha]		CIDDNVQCVQWAANGECKRNPVYMVGSEDSLGYCRKSCKVCS	XP_057488804.1	69.048	42	276	317	1.34e-11	68.2	83.33	6
>XP_022938573.1:269-309 probable prolyl 4-hydroxylase 7 [Cucurbita moschata]		CVDENKNCPSWAKRGECQKNPTYMVGSEGAVGYCRKSCKAC	XP_022938573.1	68.293	41	269	309	1.36e-11	67.8	80.49	6
>KAK3001127.1:276-318 hypothetical protein RJ639_022202, partial [Escallonia herrerae]		CTDENANCPKWAAAGECEKNPLYMVGSEDAGSGFCRKSCNKCS	KAK3001127.1	72.093	43	276	318	1.37e-11	68.2	81.4	6
>XP_022993651.1:269-309 probable prolyl 4-hydroxylase 7 [Cucurbita maxima]		CVDENKNCPSWAKRGECQKNPTYMVGSEGAVGYCRKSCKAC	XP_022993651.1	68.293	41	269	309	1.38e-11	67.8	80.49	6
>XP_047958791.1:258-301 probable prolyl 4-hydroxylase 7 [Salvia hispanica]		SECVDEDPNCTSWALRGECEKNPLYMVGNKDEPGYCRKSCKACS	XP_047958791.1	65.909	44	258	301	1.43e-11	67.8	79.55	6
>KAG2316342.1:276-319 hypothetical protein Bca52824_019464 [Brassica carinata]		SGCVDENKSCPKWAKAGECEKNPTYMVGSDTDHGYCRKSCKVCS	KAG2316342.1	68.182	44	276	319	1.46e-11	67.8	81.82	6
>XP_038905410.1:260-301 probable prolyl 4-hydroxylase 7 isoform X2 [Benincasa hispida]		CVDENVQCRAWANAGECEKNPVYMMGSKNELGHCRMSCKVCS	XP_038905410.1	69.048	42	260	301	1.47e-11	67.8	80.95	6
>KAG2714395.1:337-378 hypothetical protein I3760_03G024800 [Carya illinoinensis]		CVDLDENCPMWAKTGECEKNPLYMVGSNNSSGKCRKSCKVCS	KAG2714395.1	71.429	42	337	378	1.48e-11	68.2	78.57	6
>XP_042969736.1:337-378 probable prolyl 4-hydroxylase 7 isoform X1 [Carya illinoinensis]		CVDLDENCPMWAKTGECEKNPLYMVGSNNSSGKCRKSCKVCS	XP_042969736.1	71.429	42	337	378	1.49e-11	68.2	78.57	6
>CAH1437656.1:275-315 unnamed protein product [Lactuca virosa]		CRDENVNCSFWAARGECDKNPIYMVGSVDTHGHCRKSCKVC	CAH1437656.1	68.293	41	275	315	1.5e-11	67.8	82.93	6
>KAG7016155.1:250-290 putative prolyl 4-hydroxylase 7, partial [Cucurbita argyrosperma subsp. argyrosperma]		CVDENKNCPSWAKRGECQKNPTYMVGSEGAVGYCRKSCKAC	KAG7016155.1	68.293	41	250	290	1.51e-11	67.8	80.49	6
>CAD1840355.1:236-277 unnamed protein product [Ananas comosus var. bracteatus]		CEDENESCARWAAKGECEKNPEYMVGTEESQGYCRKSCKVCS	CAD1840355.1	66.667	42	236	277	1.51e-11	67.4	85.71	6
>KAG6719824.1:337-378 hypothetical protein I3842_03G026400 [Carya illinoinensis]		CVDLDENCPMWAKTGECEKNPLYMVGSNNSSGKCRKSCKVCS	KAG6719824.1	71.429	42	337	378	1.52e-11	68.2	78.57	6
>KAK2999936.1:276-318 hypothetical protein RJ639_024021 [Escallonia herrerae]		CTDENANCPKWAAAGECEKNPLYMVGSEDAGSGFCRKSCNKCS	KAK2999936.1	72.093	43	276	318	1.56e-11	67.8	81.4	6
>CAI5468446.1:335-376 unnamed protein product [Closterium sp. Yama58-4]		CTDEHPNCSMWAAGGECKRNPGYMVGEGGYVGNCRKSCKVCS	CAI5468446.1	61.905	42	335	376	1.64e-11	68.2	76.19	6
>KAI3503385.1:272-312 hypothetical protein L1887_31826 [Cichorium endivia]		CTDDNANCATWAATGECEKNPIYMVGSEGGLGYCRKSCKVC	KAI3503385.1	68.293	41	272	312	1.67e-11	67.8	78.05	6
>KAG2714394.1:275-316 hypothetical protein I3760_03G024800 [Carya illinoinensis]		CVDLDENCPMWAKTGECEKNPLYMVGSNNSSGKCRKSCKVCS	KAG2714394.1	71.429	42	275	316	1.87e-11	67.8	78.57	6
>KAJ4707541.1:270-311 Prolyl 4-hydroxylase alpha-like protein [Melia azedarach]		CLDENINCPLWAKDGECEKNPVYMVGSETNPGFCRKSCKVCS	KAJ4707541.1	71.429	42	270	311	1.91e-11	67.4	80.95	6
>KAF8378352.1:284-322 hypothetical protein HHK36_029691 [Tetracentron sinense]		CTDEDVSCPRWAATGECQKNPSYMVGSEASYGYCRKSCK	KAF8378352.1	64.103	39	284	322	1.94e-11	67.8	82.05	5
>XP_028124499.1:274-315 probable prolyl 4-hydroxylase 7 [Camellia sinensis]		CVDENENCAQWAASGECKRNPLYMVGSEGVVGNCMKSCKVCS	XP_028124499.1	69.048	42	274	315	1.94e-11	67.4	83.33	6
>KAE9612676.1:275-317 putative procollagen-proline 4-dioxygenase [Lupinus albus]		VCSDENENCPMWAKTGECEKNPLYMVGNEEVKGYCMKSCNVCT	KAE9612676.1	65.116	43	275	317	1.96e-11	67.4	79.07	6
>XP_010670355.1:275-315 probable prolyl 4-hydroxylase 6 [Beta vulgaris subsp. vulgaris]		CVDENVNCSQWARAGECKKNPSYMVGDETSKGHCRKSCKVC	XP_010670355.1	73.171	41	275	315	1.97e-11	67.4	80.49	6
>KAG6719823.1:275-316 hypothetical protein I3842_03G026400 [Carya illinoinensis]		CVDLDENCPMWAKTGECEKNPLYMVGSNNSSGKCRKSCKVCS	KAG6719823.1	71.429	42	275	316	1.99e-11	67.4	78.57	6
>XP_042969737.1:275-316 probable prolyl 4-hydroxylase 7 isoform X2 [Carya illinoinensis]		CVDLDENCPMWAKTGECEKNPLYMVGSNNSSGKCRKSCKVCS	XP_042969737.1	71.429	42	275	316	2.05e-11	67.4	78.57	6
>KAK2996446.1:276-318 hypothetical protein RJ639_024963, partial [Escallonia herrerae]		CTDENANCPKWAAAGECEKNPLYMVGSEDAGGGFCRKSCNKCS	KAK2996446.1	72.093	43	276	318	2.12e-11	67.4	81.4	6
>XP_015878115.1:271-313 probable prolyl 4-hydroxylase 12 isoform X2 [Ziziphus jujuba var. spinosa]		SECDDEDDNCPSWAATGECEKNPVFMVGSPDYYGTCRKSCKAC	XP_015878115.1	62.791	43	271	313	2.14e-11	67.4	74.42	6
>KAF8013033.1:275-316 hypothetical protein BT93_I1026 [Corymbia citriodora subsp. variegata]		CRDENRNCASWAKAGECERNPLYMVGSKDGYGFCRKSCGACS	KAF8013033.1	66.667	42	275	316	2.14e-11	67.4	78.57	6
>XP_015878114.1:272-314 probable prolyl 4-hydroxylase 12 isoform X1 [Ziziphus jujuba var. spinosa]		SECDDEDDNCPSWAATGECEKNPVFMVGSPDYYGTCRKSCKAC	XP_015878114.1	62.791	43	272	314	2.17e-11	67.4	74.42	6
>KAJ6683830.1:266-307 hypothetical protein OIU85_007518 [Salix viminalis]		CIDENESCPLWAKAGECVKNPVYMVGSEGSYGNCRKSCKVCS	KAJ6683830.1	71.429	42	266	307	2.28e-11	67.4	83.33	6
>KAI8032290.1:274-315 putative prolyl 4-hydroxylase 7 [Camellia lanceoleosa]		CVDENENCAQWAASGECKRNPLYMVGSEGVVGNCMKSCKVCS	KAI8032290.1	69.048	42	274	315	2.28e-11	67.4	83.33	6
>KAF9672032.1:353-395 hypothetical protein SADUNF_Sadunf12G0112200 [Salix dunnii]		SECTDEDSNCSSWAAHGECEKNPVYMIGSPDYYGTCRKSCNAC	KAF9672032.1	60.465	43	353	395	2.34e-11	67.8	69.77	6
>KAJ4750615.1:259-300 2-oxoglutarate (2OG) and Fe(II)-dependent oxygenase superfamily protein [Rhynchospora pubera]		CEDQNDQCPQWAAVGECAKNPAYMVGNKDSPGFCRKSCAVCS	KAJ4750615.1	69.048	42	259	300	2.39e-11	67	78.57	6
>KAK0595983.1:278-318 hypothetical protein LWI29_011696 [Acer saccharum]		CTDEDENCPNWAAAGECERNPVYMIGSADYFGTCKKSCNAC	KAK0595983.1	60.976	41	278	318	2.45e-11	67.4	75.61	6
>XP_057482473.1:274-315 probable prolyl 4-hydroxylase 6 [Actinidia eriantha]		CTDENENCAQWAAAGECKNNPSYMVGYEDVLGFCRKSCKVCS	XP_057482473.1	69.048	42	274	315	2.49e-11	67.4	78.57	6
>CAA0828452.1:266-307 Probable prolyl 4-hydroxylase 7 [Striga hermonthica]		CVDKNPNCSMWARRGECKKNPLYMVGSKDEVGYCKKSCNACS	CAA0828452.1	66.667	42	266	307	2.52e-11	67	80.95	6
>KAJ4767538.1:259-300 2-oxoglutarate (2OG) and Fe(II)-dependent oxygenase superfamily protein [Rhynchospora pubera]		CEDQNDQCPQWAAVGECAKNPAYMVGNKDSPGFCRKSCAVCS	KAJ4767538.1	69.048	42	259	300	2.57e-11	67	78.57	6
>XP_043704602.1:276-316 probable prolyl 4-hydroxylase 7 [Telopea speciosissima]		CVDENENCSQWAATGECEKNPHYMVGSEKSYGFCRRSCKVC	XP_043704602.1	70.732	41	276	316	2.63e-11	67	78.05	6
>CAI0455774.1:275-316 unnamed protein product [Linum tenue]		CSDENENCEKWAKAGECEKNPKYMVGSDEYSGFCRKSCKVCS	CAI0455774.1	69.048	42	275	316	2.64e-11	67.4	80.95	6
>KAF9607382.1:66-105 hypothetical protein IFM89_034148 [Coptis chinensis]		CVDENVNCVEWAASGECEKNPLYMVGTKRSVGYCRMSCKV	KAF9607382.1	67.5	40	66	105	2.69e-11	64.3	85	5
>KAJ6290221.1:51-89 hypothetical protein OIU78_026021, partial [Salix suchowensis]		CIDENESCPLWAKAGECEKNPVYMVGSEGSYGNCRKSCK	KAJ6290221.1	71.795	39	51	89	2.69e-11	63.2	84.62	5
>RWR77427.1:280-320 putative prolyl 4-hydroxylase 6 [Cinnamomum micranthum f. kanehirae]		CTDEDNNCPQWASLGECQKNPVFMIGTPDYYGTCRKSCHIC	RWR77427.1	58.537	41	280	320	2.71e-11	67	80.49	6
>KAI6700615.1:276-317 hypothetical protein NL676_014939 [Syzygium grande]		CRDENENCPSWAKVGECEKNPLYMVGSKGTLGFCRQSCGACS	KAI6700615.1	64.286	42	276	317	2.71e-11	67	80.95	6
>KAJ3673916.1:340-381 hypothetical protein LUZ60_005908 [Juncus effusus]		CEDQNDNCAQWAAVGECAKNPNYMVGSKDSPGFCRKSCSVCS	KAJ3673916.1	71.429	42	340	381	2.71e-11	67.4	78.57	6
>KAG9159886.1:257-297 hypothetical protein Leryth_005649 [Lithospermum erythrorhizon]		CIDENKSCPGWAAAGECEKNPVYMVGGSGSIGFCRKSCKVC	KAG9159886.1	68.293	41	257	297	2.71e-11	67	80.49	6
>XP_021737888.1:299-339 probable prolyl 4-hydroxylase 7 isoform X1 [Chenopodium quinoa]		CTDKNVHCTQWAQAGECEKNPVYMVGNEKTKGHCRKSCNVC	XP_021737888.1	68.293	41	299	339	2.74e-11	67.4	82.93	6
>KAJ1288151.1:281-321 hypothetical protein BS78_02G068100 [Paspalum vaginatum]		CTDHREHCAQWAAAGECGKNPVYMVGAEGSVGHCRKSCRVC	KAJ1288151.1	68.293	41	281	321	2.78e-11	67	80.49	6
>XP_021765102.1:259-301 probable prolyl 4-hydroxylase 12 isoform X3 [Chenopodium quinoa]		SDCSDEDENCPQWAALGECQKNPTFMVGSPDYYGTCRRSCHVC	XP_021765102.1	60.465	43	259	301	2.81e-11	67	74.42	6
>CAI0455773.1:259-300 unnamed protein product [Linum tenue]		CSDENENCEKWAKAGECEKNPKYMVGSDEYSGFCRKSCKVCS	CAI0455773.1	69.048	42	259	300	2.85e-11	67	80.95	6
>XP_021765100.1:263-305 probable prolyl 4-hydroxylase 12 isoform X1 [Chenopodium quinoa]		SDCSDEDENCPQWAALGECQKNPTFMVGSPDYYGTCRRSCHVC	XP_021765100.1	60.465	43	263	305	2.85e-11	67	74.42	6
>XP_021737889.1:275-315 probable prolyl 4-hydroxylase 7 isoform X2 [Chenopodium quinoa]		CTDKNVHCTQWAQAGECEKNPVYMVGNEKTKGHCRKSCNVC	XP_021737889.1	68.293	41	275	315	2.89e-11	67	82.93	6
>XP_004302371.1:277-318 PREDICTED: probable prolyl 4-hydroxylase 7 [Fragaria vesca subsp. vesca]		CTDENVNCATWAKAGECEKNPTYMVGSADLPGFCRKSCKVCS	XP_004302371.1	71.429	42	277	318	2.98e-11	67	76.19	6
>PPS03434.1:246-287 hypothetical protein GOBAR_AA17231 [Gossypium barbadense]		CVDKNGNCLFWAKAGECEKNPAYMVGSEEFSGYCRKSCKVCS	PPS03434.1	71.429	42	246	287	3e-11	67	80.95	6
>GMH05071.1:271-311 hypothetical protein Nepgr_006911 [Nepenthes gracilis]		CVDENPNCAQWAAAGECTKNPLYMTGNEAMQGYCRKSCNVC	GMH05071.1	70.732	41	271	311	3.01e-11	67	78.05	6
>CAI0455771.1:275-316 unnamed protein product [Linum tenue]		CSDENENCEKWAKAGECEKNPKYMVGSDEYSGFCRKSCKVCS	CAI0455771.1	69.048	42	275	316	3.04e-11	67	80.95	6
>KZN05881.1:526-568 hypothetical protein DCAR_006718 [Daucus carota subsp. sativus]		VCADEHEKCALWAAAGECERNPHYMVGSKVEKGYCRKSCNVCS	KZN05881.1	60.465	43	526	568	3.1e-11	67.4	74.42	6
>XP_050137015.1:277-319 probable prolyl 4-hydroxylase 7 [Malus sylvestris]		VCSDEKDNCPVWAKAGECKKNPTYMIGTEGLLGYCRKSCKACS	XP_050137015.1	65.116	43	277	319	3.12e-11	67	79.07	6
>XP_020109299.1:273-314 probable prolyl 4-hydroxylase 6 [Ananas comosus]		CEDENESCARWAAKGECEKNPEYMVGTEESQGYCRKSCKVCS	XP_020109299.1	66.667	42	273	314	3.15e-11	67	85.71	6
>XP_017609031.1:262-303 probable prolyl 4-hydroxylase 7 [Gossypium arboreum]		CVDKNGNCLFWAKAGECEKNPAYMVGSEEFSGYCRKSCKVCS	XP_017609031.1	71.429	42	262	303	3.17e-11	67	80.95	6
>KAJ1687099.1:257-298 hypothetical protein LUZ63_018489 [Rhynchospora breviuscula]		CEDQNDQCPQWAAVGECAKNPAYMVGNKDSPGFCRKSCGVCS	KAJ1687099.1	69.048	42	257	298	3.2e-11	67	78.57	6
>XP_021765101.1:262-304 probable prolyl 4-hydroxylase 12 isoform X2 [Chenopodium quinoa]		SDCSDEDENCPQWAALGECQKNPTFMVGSPDYYGTCRRSCHVC	XP_021765101.1	60.465	43	262	304	3.4e-11	66.6	74.42	6
>TYI08827.1:263-304 hypothetical protein ES332_A09G029200v1 [Gossypium tomentosum]		CVDKNGNCLFWAKAGECEKNPAYMVGSEEFSGYCRKSCKVCS	TYI08827.1	71.429	42	263	304	3.46e-11	66.6	80.95	6
>MBA0766243.1:8-46 hypothetical protein [Gossypium trilobum]		CVDKNGNCPFWAKVGECEKNPAYMVGSEEFTGYCRKSCK	MBA0766243.1	69.231	39	8	46	3.49e-11	62	79.49	5
>XP_020100224.1:265-306 probable prolyl 4-hydroxylase 6 [Ananas comosus]		CDDENTLCPQWAAVGECVKNPLYMVGSKDSPGFCRKSCNVCA	XP_020100224.1	69.048	42	265	306	3.5e-11	66.6	78.57	6
>XP_030482949.1:277-318 probable prolyl 4-hydroxylase 7 [Cannabis sativa]		CTDENASCPLWAKTGECEKNPIYMVGSEEAPGFCRKSCNVCS	XP_030482949.1	66.667	42	277	318	3.5e-11	67	80.95	6
>OAY64907.1:267-308 putative prolyl 4-hydroxylase 7 [Ananas comosus]		CDDENTLCPQWAAVGECVKNPLYMVGSKDSPGFCRKSCNVCA	OAY64907.1	69.048	42	267	308	3.54e-11	66.6	78.57	6
>PSS35175.1:276-317 Prolyl 4-hydroxylase [Actinidia chinensis var. chinensis]		CTDDDAHCAQWAANGECKRNPVYMVGSEESLGYCRKSCKVCS	PSS35175.1	64.286	42	276	317	3.54e-11	67	85.71	6
>CAA7051973.1:274-317 unnamed protein product [Microthlaspi erraticum]		SGCVDENESCPKWAAAGECEKNPSYMVGSEADHGYCRKSCKACS	CAA7051973.1	68.182	44	274	317	3.56e-11	67	79.55	6
>TYJ17070.1:263-304 hypothetical protein E1A91_A09G026300v1 [Gossypium mustelinum]		CVDKNGNCLFWAKAGECEKNPAYMVGSEEFSGYCRKSCKVCS	TYJ17070.1	71.429	42	263	304	3.56e-11	66.6	80.95	6
>OAY82560.1:267-308 putative prolyl 4-hydroxylase 7 [Ananas comosus]		CDDENTLCPQWAAVGECVKNPLYMVGSKDSPGFCRKSCNVCA	OAY82560.1	69.048	42	267	308	3.57e-11	66.6	78.57	6
>KAK3220692.1:278-318 hypothetical protein Dsin_014662 [Dipteronia sinensis]		CTDEDENCPNWAAAGECERNPVYMIGSADYFGTCKKSCHAC	KAK3220692.1	60.976	41	278	318	3.59e-11	67	75.61	6
>KAB2064512.1:263-304 hypothetical protein ES319_A09G024700v1 [Gossypium barbadense]		CVDKNGNCLFWAKAGECEKNPAYMVGSEEFSGYCRKSCKVCS	KAB2064512.1	71.429	42	263	304	3.64e-11	66.6	80.95	6
>KAG1358587.1:133-175 putative prolyl 4-hydroxylase 7 [Cocos nucifera]		ACEDENVLCPQWAAQGECVKNPLYMVGSKESAGFCRKSCNVCA	KAG1358587.1	65.116	43	133	175	3.81e-11	65.1	79.07	6
>XP_057982948.1:301-342 probable prolyl 4-hydroxylase 7 [Malania oleifera]		CVDEHTSCAQWATSGECQKNPIYMVGTEDSPGSCRKSCNVCS	XP_057982948.1	66.667	42	301	342	3.9e-11	67	85.71	6
>KAI3748055.1:272-310 hypothetical protein L6452_10885 [Arctium lappa]		CRDENVNCPEWAARGECDKNPVYMVGSADTLGSCRKSCK	KAI3748055.1	66.667	39	272	310	3.95e-11	67	87.18	5
>KAI9159808.1:274-314 hypothetical protein LWI28_002099 [Acer negundo]		CTDEDENCPNWAAAGECESNPVYMIGSADYFGTCKKSCNSC	KAI9159808.1	60.976	41	274	314	4.58e-11	66.6	73.17	6
>PPR87124.1:164-205 hypothetical protein GOBAR_AA33564 [Gossypium barbadense]		CVDENENCAGWAKAGECEKNPTYMVGSRGSPGFCRKSCKVCS	PPR87124.1	71.429	42	164	205	4.61e-11	65.5	76.19	6
>XP_020255186.1:244-285 probable prolyl 4-hydroxylase 7 [Asparagus officinalis]		CADENLLCPQWAAAGECQKNPLYMVGSKTFPGFCRKSCRMCS	XP_020255186.1	66.667	42	244	285	4.66e-11	66.2	80.95	6
>URE24847.1:183-220 Glycosyl hydrolases family 28 [Musa troglodytarum]		CEDENVLCPQWAAAGECAKNPLYMVGSKDSLGFCRKSC	URE24847.1	73.684	38	183	220	4.72e-11	66.6	86.84	5
>URE24844.1:262-299 Glycosyl hydrolases family 28 [Musa troglodytarum]		CEDENVLCPQWAAAGECAKNPLYMVGSKDSLGFCRKSC	URE24844.1	73.684	38	262	299	5e-11	66.6	86.84	5
>KAJ7974475.1:273-314 Prolyl 4-hydroxylase alpha-like protein [Quillaja saponaria]		CLDINENCPLWAKAGECEKNPLYMVGIEGARGFCRKSCNVCS	KAJ7974475.1	71.429	42	273	314	5.04e-11	66.2	76.19	6
>KCW56145.1:197-238 hypothetical protein EUGRSUZ_I01897 [Eucalyptus grandis]		CRDENQNCASWAKVGECEKNPLYMVGSKDVYGSCRKSCGACS	KCW56145.1	66.667	42	197	238	5.12e-11	65.9	76.19	6
>KAI3519484.1:260-301 hypothetical protein L1887_08644 [Cichorium endivia]		LCTDEDENCPQWAAFGECERNPIYMVGTTDYYGTCRKSCNVC	KAI3519484.1	61.905	42	260	301	5.17e-11	66.2	78.57	6
>PHU27634.1:274-314 putative prolyl 4-hydroxylase 7 [Capsicum chinense]		CVDLDPGCAPWAAAGECLDNPLYMVGSEGFVGHCRKSCNVC	PHU27634.1	68.293	41	274	314	5.38e-11	66.2	73.17	6
>PPS03044.1:265-304 hypothetical protein GOBAR_AA17619 [Gossypium barbadense]		CVDENENCATWASAGECEKNPSYMIGSEDYYGYCRKSCKM	PPS03044.1	70	40	265	304	5.44e-11	66.2	82.5	5
>KAJ8420979.1:274-314 hypothetical protein Cgig2_012957 [Carnegiea gigantea]		CVDENKNCPQWARAGECQKNPVYMAGKDKTRGYCRKSCNVC	KAJ8420979.1	65.854	41	274	314	5.49e-11	66.2	80.49	6
>KCW90681.1:269-309 hypothetical protein EUGRSUZ_A02770 [Eucalyptus grandis]		CTDEDENCPRWAATGECQKNPVYMIGSPDYYGTCRKSCNAC	KCW90681.1	60.976	41	269	309	5.52e-11	66.2	75.61	6
>XP_015063974.1:287-328 probable prolyl 4-hydroxylase 6 [Solanum pennellii]		CIDAHPDCSSWAATGECDENPLYMVGTEQYVGHCRKSCNVCS	XP_015063974.1	64.286	42	287	328	5.62e-11	66.2	78.57	6
>PSS33720.1:276-317 Prolyl 4-hydroxylase [Actinidia chinensis var. chinensis]		CIDDNVHCVQWAANGECKRNPVYMVGSNDSLGYCRKSCKVCS	PSS33720.1	66.667	42	276	317	5.63e-11	66.2	83.33	6
>XP_010932926.1:264-306 probable prolyl 4-hydroxylase 7 [Elaeis guineensis]		ACEDENALCPQWAAQGECVKNPLYMVGSKESAGFCRKSCNVCA	XP_010932926.1	65.116	43	264	306	5.68e-11	66.2	79.07	6
>KAA0039540.1:278-318 putative prolyl 4-hydroxylase 7 [Cucumis melo var. makuwa]		CVDENENCPAWAKRGECKKNPTYMVGSEGALGYCRKSCKAC	KAA0039540.1	65.854	41	278	318	5.83e-11	66.2	80.49	6
>CAH8384981.1:274-315 unnamed protein product [Eruca vesicaria subsp. sativa]		CVDENENCSKWAKAGECEKNPTYMVGSETDHGYCRKSCKACS	CAH8384981.1	69.048	42	274	315	5.83e-11	66.2	78.57	6
>KAG6578605.1:269-309 putative prolyl 4-hydroxylase 7, partial [Cucurbita argyrosperma subsp. sororia]		CVDENKNCPSWAKRGECQKNPTYMVGSKGAVGYCRKSCKAC	KAG6578605.1	65.854	41	269	309	5.86e-11	66.2	80.49	6
>XP_042473162.1:278-321 probable prolyl 4-hydroxylase 7 isoform X1 [Zingiber officinale]		SGCEDENVLCPQWALAGECVKNPQYMVGTKDSHGYCRKSCSVCT	XP_042473162.1	65.909	44	278	321	6.05e-11	66.2	81.82	6
>KAF7134323.1:303-344 hypothetical protein RHSIM_Rhsim08G0063900 [Rhododendron simsii]		CVDEDDNCVRWAAAGECEKNPVYMVGSPGGLGYCRKSCKVCS	KAF7134323.1	66.667	42	303	344	6.15e-11	66.2	83.33	6
>XP_042473163.1:256-299 probable prolyl 4-hydroxylase 7 isoform X2 [Zingiber officinale]		SGCEDENVLCPQWALAGECVKNPQYMVGTKDSHGYCRKSCSVCT	XP_042473163.1	65.909	44	256	299	6.23e-11	66.2	81.82	6
>PPD87821.1:244-283 hypothetical protein GOBAR_DD15235 [Gossypium barbadense]		CVDENENCATWASAGECEKNPSYMIGSEDYYGYCRKSCKM	PPD87821.1	70	40	244	283	6.26e-11	65.9	82.5	5
>XP_023743758.1:275-315 probable prolyl 4-hydroxylase 6 [Lactuca sativa]		CRDENVNCTFWAARGECDKNPIYMVGSVDTRGHCRKSCNVC	XP_023743758.1	65.854	41	275	315	6.42e-11	66.2	80.49	6
>GKU97048.1:265-306 hypothetical protein SLEP1_g10230 [Rubroshorea leprosula]		CVDKSESCPMWAKAGECEKNPEYMLGSEKYNGYCRKSCKVCS	GKU97048.1	69.048	42	265	306	6.48e-11	66.2	80.95	6
>KAI3720694.1:280-321 hypothetical protein L2E82_31685 [Cichorium intybus]		LCTDEDENCPQWAAFGECERNPIYMVGTTDYYGTCRKSCNVC	KAI3720694.1	61.905	42	280	321	6.53e-11	66.2	78.57	6
>XP_021866675.1:278-318 probable prolyl 4-hydroxylase 6 [Spinacia oleracea]		CADESVHCLQWAQAGECKKNPLYMVGNEKTKGHCRKSCKVC	XP_021866675.1	68.293	41	278	318	6.71e-11	66.2	85.37	6
>KAH7437157.1:94-136 hypothetical protein KP509_05G059000 [Ceratopteris richardii]		SGCKDENENCGEWAAYGECEKNPLYMVGTLEQPGFCRRSCRVC	KAH7437157.1	62.791	43	94	136	6.76e-11	63.5	79.07	6
>MQM08621.1:275-315 hypothetical protein [Colocasia esculenta]		CVDDDALCPQWAAVGECEKNPLYMKGSKGSLGFCRKSCKVC	MQM08621.1	70.732	41	275	315	7.09e-11	65.9	78.05	6
>XP_034707813.1:274-315 probable prolyl 4-hydroxylase 6 [Vitis riparia]		CVDEDEHCPKWAAVGECEKNPVYMVGSENSDGFCRKSCGVCS	XP_034707813.1	66.667	42	274	315	7.13e-11	65.9	83.33	6
>XP_002281420.1:274-315 probable prolyl 4-hydroxylase 6 [Vitis vinifera]		CVDEDEHCPKWAAVGECEKNPVYMVGSENSDGFCRKSCGVCS	XP_002281420.1	66.667	42	274	315	7.2e-11	65.9	83.33	6
>XP_008458700.1:276-316 probable prolyl 4-hydroxylase 7 [Cucumis melo]		CVDENENCPAWAKRGECKKNPTYMVGSEGALGYCRKSCKAC	XP_008458700.1	65.854	41	276	316	7.2e-11	65.9	80.49	6
>CAI5935366.1:491-532 unnamed protein product [Closterium sp. NIES-64]		CTDEHPNCAMWAAGGECKRNPGYMVGEGGYVGNCRKACKVCN	CAI5935366.1	57.143	42	491	532	7.26e-11	66.2	76.19	6
>KAI6700612.1:276-317 hypothetical protein NL676_014936 [Syzygium grande]		CKDENENCALWAKVGNCEKNPLYMVGSKDSYGSCRKSCGACS	KAI6700612.1	69.048	42	276	317	7.27e-11	65.9	76.19	6
>KAK1288907.1:272-313 hypothetical protein QJS10_CPB19g00869 [Acorus calamus]		CVDDDASCPQWAASGECQKNPLYMVGSPGALGYCRKSCSVCS	KAK1288907.1	64.286	42	272	313	7.36e-11	65.9	83.33	6
>AAO42145.1:212-253 putative prolyl 4-hydroxylase, partial [Arabidopsis thaliana]		VCVDDHESCQEWADAGECEKNPMYMVGSETSLGFCRKSCKAC	AAO42145.1	66.667	42	212	253	7.37e-11	65.5	80.95	6
>XP_058227750.1:274-315 probable prolyl 4-hydroxylase 7 [Rhododendron vialii]		CVDEDDNCTRWAAAGECERNPVYMVGSPGGLGYCRKSCKVCS	XP_058227750.1	64.286	42	274	315	7.43e-11	65.9	83.33	6
>KAI6700614.1:270-311 hypothetical protein NL676_014938 [Syzygium grande]		CKDENENCALWAKVGNCEKNPLYMVGSKDSYGSCRKSCGACS	KAI6700614.1	69.048	42	270	311	7.43e-11	65.9	76.19	6
>KAF8390321.1:169-209 hypothetical protein HHK36_024846 [Tetracentron sinense]		CGDEDVNCTQWAASGECQKNPRYMVGSEGSPGYCRKSCKVC	KAF8390321.1	68.293	41	169	209	7.61e-11	64.7	82.93	6
>OAP02609.1:225-266 hypothetical protein AXX17_AT3G31070 [Arabidopsis thaliana]		VCVDDHESCQEWADAGECEKNPMYMVGSETSLGFCRKSCKAC	OAP02609.1	66.667	42	225	266	7.72e-11	65.5	80.95	6
>XP_042021097.1:258-301 probable prolyl 4-hydroxylase 7 [Salvia splendens]		SECVDEDPNCTSWALRGECEKNPLYMVGNKNDPGYCRKSCKACS	XP_042021097.1	63.636	44	258	301	7.8e-11	65.9	79.55	6
>XP_002517437.1:269-310 probable prolyl 4-hydroxylase 7 [Ricinus communis]		CVDENDHCPLWAKAGECKKNPLYMIGSGGANGYCRKSCKVCT	XP_002517437.1	66.667	42	269	310	7.94e-11	65.9	83.33	6
>XP_042503061.1:276-316 probable prolyl 4-hydroxylase 7 [Macadamia integrifolia]		CVDENENCPRWAAAGECDKNPKYMVGSGDSNGFCRRSCNVC	XP_042503061.1	68.293	41	276	316	8.3e-11	65.9	80.49	6
>KAJ8645087.1:275-317 hypothetical protein MRB53_006835 [Persea americana]		ACVDDDEHCPQWAAAGECLKNPLYMVGSPKSFGFCRKSCKACS	KAJ8645087.1	67.442	43	275	317	8.37e-11	65.9	74.42	6
>XP_006395360.1:273-314 probable prolyl 4-hydroxylase 7 [Eutrema salsugineum]		CVDENESCPKWAKSGECEKNPTYMVGSETDHGYCRKSCKACS	XP_006395360.1	66.667	42	273	314	8.51e-11	65.9	80.95	6
>XP_055804284.1:267-308 probable prolyl 4-hydroxylase 6 [Solanum dulcamara]		CVDVYPDCSGWAASGECDKNPSYMVGTEDFVGHCRKSCNVCS	XP_055804284.1	66.667	42	267	308	8.56e-11	65.9	78.57	6
>CAI5994942.1:328-369 unnamed protein product [Closterium sp. NIES-65]		CTDEHPNCAMWAAGGECKRNPGYMVGEGGYVGNCRKACKVCN	CAI5994942.1	57.143	42	328	369	8.62e-11	65.9	76.19	6
>KAF5961759.1:289-330 hypothetical protein HYC85_002968 [Camellia sinensis]		CIDENENCARWAASGECKRNPLYMVGSEGVVGNCMKSCKVCS	KAF5961759.1	66.667	42	289	330	8.66e-11	65.9	83.33	6
>KAG6520430.1:303-346 hypothetical protein ZIOFF_017486 [Zingiber officinale]		SGCEDENVLCPQWALAGECVKNPQYMVGTKDSHGYCRKSCNVCT	KAG6520430.1	65.909	44	303	346	8.85e-11	65.9	81.82	6
>XP_010029258.2:276-317 probable prolyl 4-hydroxylase 7 [Eucalyptus grandis]		CRDENQNCASWAKVGECEKNPLYMVGSKDVYGSCRKSCGACS	XP_010029258.2	66.667	42	276	317	8.98e-11	65.9	76.19	6
>MBA0587063.1:222-260 hypothetical protein [Gossypium raimondii]		CVDKNGNCPFWAKAGECEKNPAYMVGSEEFTGYCRKSCK	MBA0587063.1	71.795	39	222	260	9e-11	65.1	82.05	5
>XP_042468473.1:290-333 probable prolyl 4-hydroxylase 7 [Zingiber officinale]		SGCEDENVLCPQWALAGECVKNPQYMVGTKDSHGYCRKSCNVCT	XP_042468473.1	65.909	44	290	333	9.02e-11	65.9	81.82	6
>KAI3462967.1:259-303 hypothetical protein Pfo_019630 [Paulownia fortunei]		SDCVDDNPNCPAWALRGECDKNPLYMVGSNKGGMGFCRKSCKVCS	KAI3462967.1	68.889	45	259	303	9.08e-11	65.5	77.78	6
>CAI0453708.1:146-187 unnamed protein product, partial [Linum tenue]		CSDENDNCEKWAKAGECEKNPKYMVGSDEYSGFCRKSCNVCS	CAI0453708.1	66.667	42	146	187	9.21e-11	64.3	78.57	6
>KAK2966958.1:240-282 hypothetical protein RJ640_002143, partial [Escallonia rubra]		CTDENANCPKWAAAGECEKNSLYMVGSEDAGGGFCRKSCNTCS	KAK2966958.1	69.767	43	240	282	9.28e-11	65.5	79.07	6
>KAG8482800.1:263-304 hypothetical protein CXB51_024165 [Gossypium anomalum]		CVDKNGNCLFWAKAGECEKNPAYMVGSEEFSGFCRKSCKVCS	KAG8482800.1	71.429	42	263	304	9.32e-11	65.5	78.57	6
>XP_016751450.1:268-309 probable prolyl 4-hydroxylase 7 [Gossypium hirsutum]		CVDENENCAGWAKAGECEKNPTYMVGSRGSPGFCRKSCKVCS	XP_016751450.1	71.429	42	268	309	9.33e-11	65.5	76.19	6
>CAA0383997.1:247-288 unnamed protein product [Arabidopsis thaliana]		VCVDDHESCQEWADAGECEKNPMYMVGSETSLGFCRKSCKAC	CAA0383997.1	66.667	42	247	288	9.51e-11	65.5	80.95	6
>XP_017621158.1:268-309 probable prolyl 4-hydroxylase 7 [Gossypium arboreum]		CVDENENCAGWAKAGECEKNPTYMVGSRGSPGFCRKSCKVCS	XP_017621158.1	71.429	42	268	309	9.52e-11	65.5	76.19	6
>KAK1267508.1:201-242 hypothetical protein QJS04_geneDACA014589 [Acorus gramineus]		CVDDDASCPHWAASGECQKNPLYMVGSPGALGYCRKSCRVCS	KAK1267508.1	61.905	42	201	242	9.57e-11	65.1	83.33	6
>NP_189490.2:247-288 Oxoglutarate/iron-dependent oxygenase [Arabidopsis thaliana]		VCVDDHESCQEWADAGECEKNPMYMVGSETSLGFCRKSCKAC	NP_189490.2	66.667	42	247	288	9.7e-11	65.5	80.95	6
>XP_048127097.1:248-288 probable prolyl 4-hydroxylase 12 isoform X4 [Rhodamnia argentea]		CTDEDENCPRWAATGECQKNPVYMIGSPDYYGTCRKSCNAC	XP_048127097.1	60.976	41	248	288	1.02e-10	65.5	75.61	6
>XP_027359411.1:276-317 probable prolyl 4-hydroxylase 6 isoform X2 [Abrus precatorius]		CVDENENCPRWAKVGECEKNPLYMVGSEGVRGSCMKSCNVCS	XP_027359411.1	69.048	42	276	317	1.03e-10	65.5	76.19	6
>XP_027359413.1:272-313 probable prolyl 4-hydroxylase 6 isoform X3 [Abrus precatorius]		CVDENENCPRWAKVGECEKNPLYMVGSEGVRGSCMKSCNVCS	XP_027359413.1	69.048	42	272	313	1.04e-10	65.5	76.19	6
>THF94402.1:295-336 hypothetical protein TEA_025506 [Camellia sinensis var. sinensis]		CIDENENCARWAASGECKRNPLYMVGSEGVVGNCMKSCKVCS	THF94402.1	66.667	42	295	336	1.05e-10	65.5	83.33	6
>RAL46858.1:268-311 hypothetical protein DM860_005137 [Cuscuta australis]		SGCADHHENCYAWSVAGECDKNPLYMVGSKHSLGKCRKSCKVCS	RAL46858.1	65.909	44	268	311	1.05e-10	65.5	79.55	6
>XP_027359410.1:278-319 probable prolyl 4-hydroxylase 6 isoform X1 [Abrus precatorius]		CVDENENCPRWAKVGECEKNPLYMVGSEGVRGSCMKSCNVCS	XP_027359410.1	69.048	42	278	319	1.05e-10	65.5	76.19	6
>XP_052189671.1:270-311 probable prolyl 4-hydroxylase 6 isoform X2 [Diospyros lotus]		CTDENESCAGWAAAGECARNPLYMVGSDDAPGNCRKSCRVCS	XP_052189671.1	64.286	42	270	311	1.07e-10	65.5	83.33	6
>XP_028123637.1:277-318 probable prolyl 4-hydroxylase 7 [Camellia sinensis]		CIDENENCARWAASGECKRNPLYMVGSEGVVGNCMKSCKVCS	XP_028123637.1	66.667	42	277	318	1.08e-10	65.5	83.33	6
>KAJ0705526.1:269-303 putative procollagen-proline 4-dioxygenase [Helianthus annuus]		NCPQWAAAGECERNPIYMVGTADYYGTCRKSCNVC	KAJ0705526.1	71.429	35	269	303	1.12e-10	65.5	82.86	5
>KAF7819658.1:277-318 putative prolyl 4-hydroxylase 7 [Senna tora]		CVDENVNCPKWAKVGECEKNPLYMVGNEEMKGFCMKSCNVCS	KAF7819658.1	66.667	42	277	318	1.13e-10	65.5	78.57	6
>KAG6529084.1:171-214 hypothetical protein ZIOFF_011278 [Zingiber officinale]		TACEDANVLCPKWAAVGECTKNHLYMVGSKDSLGFCRKSCNVCT	KAG6529084.1	61.364	44	171	214	1.13e-10	64.3	77.27	6
>CAI5987932.1:322-363 unnamed protein product [Closterium sp. NIES-64]		CTDEHPNCAMWAAGGECKRNPGYMVGEGGYVGNCRKACKVCN	CAI5987932.1	57.143	42	322	363	1.15e-10	65.5	76.19	6
>XP_052189670.1:276-317 probable prolyl 4-hydroxylase 6 isoform X1 [Diospyros lotus]		CTDENESCAGWAAAGECARNPLYMVGSDDAPGNCRKSCRVCS	XP_052189670.1	64.286	42	276	317	1.16e-10	65.5	83.33	6
>MCL7024066.1:276-316 hypothetical protein [Papaver nudicaule]		CTDEDQHCEQWAAVGECEKNPVYMVGTKDAAGYCRKSCNVC	MCL7024066.1	60.976	41	276	316	1.19e-10	65.5	82.93	6
>PWA66490.1:271-311 oxoglutarate/iron-dependent oxygenase [Artemisia annua]		CKDENVNCATWAASGECIKNPVYMVGSAEGLGYCRKSCKVC	PWA66490.1	65.854	41	271	311	1.21e-10	65.5	82.93	6
>XP_059452062.1:277-318 probable prolyl 4-hydroxylase 7 [Corylus avellana]		CVDENENCPTWAKNGECQKNHVYMVGSLDSPGYCRKSCKVCS	XP_059452062.1	69.048	42	277	318	1.27e-10	65.5	80.95	6
>RYR33199.1:313-353 hypothetical protein Ahy_A10g047760 isoform A [Arachis hypogaea]		CADLNENCSRWARVGECEKNPLYMVGNGDVKGYCMKSCNVC	RYR33199.1	63.415	41	313	353	1.3e-10	65.5	73.17	6
>AAV64184.1:352-393 unknown [Zea mays]		CEDDNILCPQWAAVGECAKNPNYMVGTKEAPGFCRKSCKVCA	AAV64184.1	61.905	42	352	393	1.31e-10	65.5	78.57	6
>XP_004147455.1:276-317 probable prolyl 4-hydroxylase 7 [Cucumis sativus]		CVDENDHCTAWAKAGECEKNPVYMMGSKNELGFCRFSCKVCS	XP_004147455.1	66.667	42	276	317	1.32e-10	65.1	80.95	6
>XP_038716937.1:272-313 probable prolyl 4-hydroxylase 7 [Tripterygium wilfordii]		CVDKNDSCPTWAKLGECDKNPLYMVGSEGYSGYCRKSCNVCS	XP_038716937.1	66.667	42	272	313	1.35e-10	65.1	78.57	6
>KAI3813185.1:270-310 hypothetical protein L1987_17903 [Smallanthus sonchifolius]		CKDENDNCSTWAATGECTKNPVYMVGSAEGAGYCRKSCKVC	KAI3813185.1	65.854	41	270	310	1.42e-10	65.1	78.05	6
>RYR33200.1:349-389 hypothetical protein Ahy_A10g047760 isoform B [Arachis hypogaea]		CADLNENCSRWARVGECEKNPLYMVGNGDVKGYCMKSCNVC	RYR33200.1	63.415	41	349	389	1.5e-10	65.5	73.17	6
>XP_017237859.1:277-318 PREDICTED: probable prolyl 4-hydroxylase 6 [Daucus carota subsp. sativus]		CTDDNENCAQWAAAGECLKNPTYMIGTNDELGFCRKSCEACS	XP_017237859.1	64.286	42	277	318	1.54e-10	65.1	73.81	6
>XP_047319760.1:171-213 probable prolyl 4-hydroxylase 12 [Impatiens glandulifera]		SDCSDEDDNCPQWAAVGECKKNPVFMVGSPDYYGTCRKSCTVC	XP_047319760.1	62.791	43	171	213	1.54e-10	63.9	76.74	6
>KFK29058.1:312-352 hypothetical protein AALP_AA7G083300 [Arabis alpina]		CSDEDENCGKWAELGECKKNPVYMIGSPDYFGTCRKSCKAC	KFK29058.1	60.976	41	312	352	1.55e-10	65.1	75.61	6
>XP_057739402.1:280-320 probable prolyl 4-hydroxylase 6 [Arachis stenosperma]		CADLNENCSRWARVGECEKNPLYMVGNGDVKGYCMKSCNVC	XP_057739402.1	63.415	41	280	320	1.57e-10	65.1	73.17	6
>CAI0453710.1:257-298 unnamed protein product [Linum tenue]		CSDENDNCEKWAKAGECEKNPKYMVGSDEYSGFCRKSCNVCS	CAI0453710.1	66.667	42	257	298	1.58e-10	65.1	78.57	6
>RYQ85795.1:335-375 hypothetical protein Ahy_B10g105400 isoform A [Arachis hypogaea]		CADLNENCSRWARVGECEKNPLYMVGNGDVKGYCMKSCNVC	RYQ85795.1	63.415	41	335	375	1.59e-10	65.1	73.17	6
>XP_049388395.1:249-290 probable prolyl 4-hydroxylase 7 isoform X2 [Solanum stenotomum]		CIDMYPECSSWAASGECDKNPSYMVGTEEYVGHCRKSCHVCS	XP_049388395.1	64.286	42	249	290	1.62e-10	64.7	76.19	6
>KAF8096680.1:275-316 hypothetical protein N665_0303s0005 [Sinapis alba]		CVDENESCEKWAKAGECQKNPAYMMGSESDQGYCRKSCKACS	KAF8096680.1	66.667	42	275	316	1.62e-10	65.1	78.57	6
>KAF5189923.1:567-605 Prolyl 4-hydroxylase [Thalictrum thalictroides]		CVDENVNCPQWAASGECEKNPLYMIGSDEKYGYCRMSCQ	KAF5189923.1	66.667	39	567	605	1.63e-10	65.1	84.62	5
>XP_024975295.1:272-312 probable prolyl 4-hydroxylase 6 [Cynara cardunculus var. scolymus]		CWDENANCAAWAVRGECDKNPLYMVGSADAPGNCRKSCKVC	XP_024975295.1	68.293	41	272	312	1.63e-10	65.1	80.49	6
>CAI0453709.1:273-314 unnamed protein product [Linum tenue]		CSDENDNCEKWAKAGECEKNPKYMVGSDEYSGFCRKSCNVCS	CAI0453709.1	66.667	42	273	314	1.67e-10	65.1	78.57	6
>XP_057491235.1:271-312 probable prolyl 4-hydroxylase 6 isoform X2 [Actinidia eriantha]		CTDENENCAEWAADGECKQNPSYMVGDEDVLGFCRKSCKVCS	XP_057491235.1	64.286	42	271	312	1.69e-10	65.1	78.57	6
>KAF3786260.1:284-324 putative prolyl 4-hydroxylase 7 [Nymphaea thermarum]		CTDESEHCPQWAAMGECEKNPSYMIGSPDYFGSCRRSCKVC	KAF3786260.1	65.854	41	284	324	1.72e-10	65.1	78.05	6
>KAB1205057.1:113-151 hypothetical protein CJ030_MR7G016701 [Morella rubra]		CVDENENCPMWAKSGECEKNSIYMVGSEESGGHCRKSCE	KAB1205057.1	69.231	39	113	151	1.73e-10	64.7	84.62	5
>XP_030444641.2:276-317 probable prolyl 4-hydroxylase 7 [Syzygium oleosum]		CKDENENCALWAKVGNCEKNPLYMVGSKDAYGSCRKSCGACS	XP_030444641.2	66.667	42	276	317	1.74e-10	65.1	76.19	6
>KVI09142.1:247-287 Oxoglutarate/iron-dependent dioxygenase [Cynara cardunculus var. scolymus]		CWDENANCAAWAVRGECDKNPLYMVGSADAPGNCRKSCKVC	KVI09142.1	68.293	41	247	287	1.79e-10	64.7	80.49	6
>XP_022750613.1:265-303 probable prolyl 4-hydroxylase 6 [Durio zibethinus]		CVDDNENCPIWAKAGECEKNPTYMVGSDESYGFCRKSCK	XP_022750613.1	71.795	39	265	303	1.81e-10	64.7	79.49	5
>XP_052491355.1:267-308 LOW QUALITY PROTEIN: probable prolyl 4-hydroxylase 7 [Gossypium raimondii]		CVDENENCATWLRXGECEKNPSYMIGSXDYYGYCRKSCKVCS	XP_052491355.1	66.667	42	267	308	1.87e-10	64.7	73.81	6
>WOG93355.1:256-297 hypothetical protein DCAR_0312638 [Daucus carota subsp. sativus]		CTDDNENCAQWAAAGECLKNPTYMIGTNDELGFCRKSCEACS	WOG93355.1	64.286	42	256	297	1.88e-10	64.7	73.81	6
>KAF8369428.1:202-244 hypothetical protein HHK36_032563 [Tetracentron sinense]		SECTDEDENCPRWATLGECQRNPVYMIGSPDYYGSCRKSCNAC	KAF8369428.1	60.465	43	202	244	1.92e-10	64.3	76.74	6
>XP_034929609.1:264-306 probable prolyl 4-hydroxylase 12 isoform X3 [Populus alba]		SECTDEDENCPRWAALGECEKNPVYMIGSPDYFGTCRKSCNAC	XP_034929609.1	62.791	43	264	306	1.94e-10	64.7	74.42	6
>XP_020988167.1:280-320 probable prolyl 4-hydroxylase 6 [Arachis duranensis]		CADLNENCSRWARVGECEKNPLYMVGNGDVKGYCMKSCNVC	XP_020988167.1	63.415	41	280	320	1.94e-10	64.7	73.17	6
>KAJ0471224.1:270-304 putative procollagen-proline 4-dioxygenase [Helianthus annuus]		NCPQWAAAGECERNPIYMVGTADYYGTCRKSCNVC	KAJ0471224.1	71.429	35	270	304	1.96e-10	64.7	82.86	5
>KAI3520817.1:272-312 hypothetical protein L1887_10269 [Cichorium endivia]		CRDEHVNCALWAARGECEKNPVYMVGTASTIGHCRKSCNVC	KAI3520817.1	60.976	41	272	312	1.98e-10	64.7	80.49	6
>XP_034929607.1:266-308 probable prolyl 4-hydroxylase 12 isoform X1 [Populus alba]		SECTDEDENCPRWAALGECEKNPVYMIGSPDYFGTCRKSCNAC	XP_034929607.1	62.791	43	266	308	2e-10	64.7	74.42	6
>KAJ0221846.1:302-343 hypothetical protein LSAT_V11C200099570 [Lactuca sativa]		CTDEDESCPQWASFGECERNPIYMVGTPDYYGTCRKSCNVCS	KAJ0221846.1	61.905	42	302	343	2e-10	64.7	80.95	6
>KAG4991534.1:261-301 hypothetical protein JHK87_024991 [Glycine soja]		CTDEDDNCPAWAAMGECQRNPVFMIGSPDYYGTCRKSCNAC	KAG4991534.1	56.098	41	261	301	2.01e-10	64.7	73.17	6
>XP_034929608.1:265-307 probable prolyl 4-hydroxylase 12 isoform X2 [Populus alba]		SECTDEDENCPRWAALGECEKNPVYMIGSPDYFGTCRKSCNAC	XP_034929608.1	62.791	43	265	307	2.01e-10	64.7	74.42	6
>KAF3328520.1:297-337 putative prolyl 4-hydroxylase 6 isoform X1 [Carex littledalei]		CSDEDDNCASWAEFGECERNPIFMLGSADYSGACRKSCKAC	KAF3328520.1	58.537	41	297	337	2.02e-10	64.7	73.17	6
>XP_006587295.1:261-301 probable prolyl 4-hydroxylase 12 isoform X2 [Glycine max]		CTDEDDNCPAWAAMGECQRNPVFMIGSPDYYGTCRKSCNAC	XP_006587295.1	56.098	41	261	301	2.03e-10	64.7	73.17	6
>KAG6754522.1:265-307 hypothetical protein POTOM_042563 [Populus tomentosa]		SECTDEDENCPRWAALGECEKNPVYMIGSPDYFGTCRKSCNAC	KAG6754522.1	62.791	43	265	307	2.03e-10	64.7	74.42	6
>XP_038976009.1:167-209 probable prolyl 4-hydroxylase 7 [Phoenix dactylifera]		SDCSDENVWCPHWAAAGECEKNPVYMVGTKELQGFCRKSCRVC	XP_038976009.1	62.791	43	167	209	2.04e-10	63.5	79.07	6
>XP_038703027.1:324-365 probable prolyl 4-hydroxylase 7 [Tripterygium wilfordii]		CVDKNDNCPTWAKLGECEKNPRYMVGSEGYSGNCRKSCNVCS	XP_038703027.1	69.048	42	324	365	2.04e-10	65.1	76.19	6
>KAI3800177.1:225-265 hypothetical protein L1987_35487 [Smallanthus sonchifolius]		CTDEDDSCPQWAAGGECERNPIYMVGTADYYGTCRKSCNVC	KAI3800177.1	60.976	41	225	265	2.05e-10	64.3	78.05	6
>XP_038889686.1:272-312 probable prolyl 4-hydroxylase 7 isoform X1 [Benincasa hispida]		CVDENENCQIWAKRGECKKNPTYMVGSEDALGYCRKSCRAC	XP_038889686.1	63.415	41	272	312	2.06e-10	64.7	80.49	6
>KAF5746848.1:342-383 hypothetical protein HS088_TW06G01023 [Tripterygium wilfordii]		CVDKNDNCPTWAKLGECEKNPRYMVGSEGYSGNCRKSCNVCS	KAF5746848.1	69.048	42	342	383	2.06e-10	65.1	76.19	6
>VFQ73566.1:268-311 unnamed protein product [Cuscuta campestris]		SGCADLHENCYAWSVAGECDKNPLYMVGSKHSLGKCRKSCKVCS	VFQ73566.1	65.909	44	268	311	2.07e-10	64.7	79.55	6
>KAH1038572.1:268-309 hypothetical protein J1N35_040315 [Gossypium stocksii]		CVDENENCAGWAKAGECEKNPTYMVGSGGSPGFCRKSCKVCS	KAH1038572.1	71.429	42	268	309	2.07e-10	64.7	76.19	6
>XP_010914903.1:241-281 probable prolyl 4-hydroxylase 7 isoform X2 [Elaeis guineensis]		CTDEDDNCPHWAAAGECQKNPVFMLGTSDYYGSCRKSCGVC	XP_010914903.1	60.976	41	241	281	2.07e-10	64.3	78.05	6
>XP_049388394.1:276-317 probable prolyl 4-hydroxylase 6 isoform X1 [Solanum stenotomum]		CIDMYPECSSWAASGECDKNPSYMVGTEEYVGHCRKSCHVCS	XP_049388394.1	64.286	42	276	317	2.08e-10	64.7	76.19	6
>XP_024029220.1:273-313 probable prolyl 4-hydroxylase 12 [Morus notabilis]		CSDQDENCPRWAATGECERNPVFMVGSPDYYGTCRKSCTVC	XP_024029220.1	63.415	41	273	313	2.09e-10	64.7	78.05	6
>XP_031488621.1:284-324 probable prolyl 4-hydroxylase 6 [Nymphaea colorata]		CTDESEHCPQWAAMGECEKNPSYMIGSPDYYGSCRRSCKVC	XP_031488621.1	65.854	41	284	324	2.1e-10	64.7	78.05	6
>XP_021826913.1:268-310 probable prolyl 4-hydroxylase 12 isoform X2 [Prunus avium]		SECTDEDNNCPNWASIGECQRNPVFMVGSPDYYGTCRKSCNVC	XP_021826913.1	58.14	43	268	310	2.1e-10	64.7	76.74	6
>XP_038889687.1:271-311 probable prolyl 4-hydroxylase 7 isoform X2 [Benincasa hispida]		CVDENENCQIWAKRGECKKNPTYMVGSEDALGYCRKSCRAC	XP_038889687.1	63.415	41	271	311	2.15e-10	64.7	80.49	6
>GEV60359.1:271-309 probable prolyl 4-hydroxylase 6 [Tanacetum cinerariifolium]		CKDENVNCPTWAASGECIKNPVYMVGSDEGLGYCRKSCK	GEV60359.1	66.667	39	271	309	2.16e-10	65.1	87.18	5
>XP_049346433.1:276-317 probable prolyl 4-hydroxylase 6 [Solanum verrucosum]		CIDMYPECSSWAASGECDKNPSYMVGTEEYVGHCRKSCNVCS	XP_049346433.1	64.286	42	276	317	2.17e-10	64.7	76.19	6
>XP_010662721.1:236-276 probable prolyl 4-hydroxylase 12 isoform X2 [Vitis vinifera]		CTDEDENCPKWASIGECQRNPIYMIGSPDYYGTCRKSCNVC	XP_010662721.1	60.976	41	236	276	2.17e-10	64.3	80.49	6
>XP_013608843.1:272-315 PREDICTED: probable prolyl 4-hydroxylase 7 [Brassica oleracea var. oleracea]		SGCVDENESCSKWAKAGECEKNPAYMVGSDTDHGYCRKSCKVCS	XP_013608843.1	65.909	44	272	315	2.18e-10	64.7	79.55	6
>KZN02419.1:836-877 hypothetical protein DCAR_011173 [Daucus carota subsp. sativus]		CTDDNENCAQWAAAGECLKNPTYMIGTNDELGFCRKSCEACS	KZN02419.1	64.286	42	836	877	2.2e-10	65.1	73.81	6
>XP_023748069.1:284-325 probable prolyl 4-hydroxylase 12 [Lactuca sativa]		CTDEDESCPQWASFGECERNPIYMVGTPDYYGTCRKSCNVCS	XP_023748069.1	61.905	42	284	325	2.24e-10	64.7	80.95	6
>XP_006431045.1:271-311 probable prolyl 4-hydroxylase 6 [Citrus x clementina]		CVDEDLNCVVWAKAGECEKNPLYMVGSKSTRGYCRKSCKVC	XP_006431045.1	68.293	41	271	311	2.24e-10	64.7	82.93	6
>KAG6525242.1:243-286 hypothetical protein ZIOFF_015196 [Zingiber officinale]		TACEDANVLCPKWAAVGECTKNHLYMVGSKDSLGFCRKSCNVCT	KAG6525242.1	61.364	44	243	286	2.24e-10	64.3	77.27	6
>KAJ8643469.1:275-316 hypothetical protein MRB53_005217 [Persea americana]		CVDNSKHCPHWAAAGECKKNPLYMVGSPEADGFCRKSCKVCS	KAJ8643469.1	66.667	42	275	316	2.26e-10	64.7	80.95	6
>XP_021826912.1:269-311 probable prolyl 4-hydroxylase 12 isoform X1 [Prunus avium]		SECTDEDNNCPNWASIGECQRNPVFMVGSPDYYGTCRKSCNVC	XP_021826912.1	58.14	43	269	311	2.26e-10	64.7	76.74	6
>KAH1042890.1:262-302 hypothetical protein GYH30_024971 [Glycine max]		CTDEDDNCPAWAAMGECQRNPVFMIGSPDYYGTCRKSCNAC	KAH1042890.1	56.098	41	262	302	2.3e-10	64.7	73.17	6
>XP_038709081.1:226-268 probable prolyl 4-hydroxylase 12 isoform X2 [Tripterygium wilfordii]		SDCIDEDDNCFQWAAIGECQRNPVYMIGSPDYYGTCRKSCNVC	XP_038709081.1	60.465	43	226	268	2.33e-10	64.3	74.42	6
>XP_018477414.1:276-317 probable prolyl 4-hydroxylase 7 [Raphanus sativus]		CVDENESCEKWAKAGECQKNPTYMMGSETDQGYCRKSCKACS	XP_018477414.1	66.667	42	276	317	2.36e-10	64.7	78.57	6
>XP_015878120.1:219-261 probable prolyl 4-hydroxylase 12 isoform X6 [Ziziphus jujuba var. spinosa]		SECDDEDDNCPSWAATGECEKNPVFMVGSPDYYGTCRKSCKAC	XP_015878120.1	62.791	43	219	261	2.37e-10	64.3	74.42	6
>CAI0546611.1:280-314 unnamed protein product [Linum tenue]		NCQSWAASGECEKNPIYMIGSDDYFGTCRKSCKVC	CAI0546611.1	71.429	35	280	314	2.39e-10	64.7	82.86	5
>XP_010914902.1:276-316 probable prolyl 4-hydroxylase 6 isoform X1 [Elaeis guineensis]		CTDEDDNCPHWAAAGECQKNPVFMLGTSDYYGSCRKSCGVC	XP_010914902.1	60.976	41	276	316	2.41e-10	64.7	78.05	6
>XP_003533993.1:262-302 probable prolyl 4-hydroxylase 12 isoform X1 [Glycine max]		CTDEDDNCPAWAAMGECQRNPVFMIGSPDYYGTCRKSCNAC	XP_003533993.1	56.098	41	262	302	2.45e-10	64.3	73.17	6
>KAH0978919.1:269-311 hypothetical protein GBA52_006096 [Prunus armeniaca]		SECTDEDDNCPNWASIGECQRNPVFMVGSPDYYGTCRKSCNVC	KAH0978919.1	58.14	43	269	311	2.45e-10	64.3	76.74	6
>KAE8648909.1:312-352 hypothetical protein Csa_008411 [Cucumis sativus]		CVDENENCLAWAKKGECKKNPTYMVGSGGALGYCRKSCKAC	KAE8648909.1	60.976	41	312	352	2.47e-10	64.7	75.61	6
>KAF8365129.1:270-312 hypothetical protein HHK36_032872 [Tetracentron sinense]		SECTDEDENCPRWATLGECQRNPVYMIGSPDYYGSCRKSCNAC	KAF8365129.1	60.465	43	270	312	2.49e-10	64.3	76.74	6
>CAI6011812.1:462-503 unnamed protein product [Closterium sp. NIES-65]		CTDEHPNCAMWAAGGECKRNPGYMVGEGGYVGNCRKACKVCN	CAI6011812.1	57.143	42	462	503	2.53e-10	64.7	76.19	6
>XP_042458068.1:249-292 probable prolyl 4-hydroxylase 7 [Zingiber officinale]		TACEDANVLCPKWAAVGECTKNHLYMVGSKDSLGFCRKSCNVCT	XP_042458068.1	61.364	44	249	292	2.57e-10	64.3	77.27	6
>XP_042463435.1:249-292 probable prolyl 4-hydroxylase 7 [Zingiber officinale]		TACEDANVLCPKWAAVGECTKNHLYMVGSKDSLGFCRKSCNVCT	XP_042463435.1	61.364	44	249	292	2.57e-10	64.3	77.27	6
>VVB04326.1:233-274 unnamed protein product [Arabis nemorensis]		CVDENEHCTKWAKAGECEKNPTYMVGSEADHGYCRKSCKACS	VVB04326.1	66.667	42	233	274	2.59e-10	64.3	78.57	6
>XP_011030133.1:268-310 PREDICTED: probable prolyl 4-hydroxylase 12 isoform X1 [Populus euphratica]		SECTDEDENCPSWAALGECEKNPVYMIGSPDYFGTCRKSCNAC	XP_011030133.1	62.791	43	268	310	2.59e-10	64.3	72.09	6
>KAF8066140.1:271-314 hypothetical protein N665_1159s0011 [Sinapis alba]		SGCVDENESCSKWAKAGECKKNPTYMVGSETDHGYCRKSCKVCS	KAF8066140.1	65.909	44	271	314	2.6e-10	64.3	79.55	6
>XP_011030134.1:267-309 PREDICTED: probable prolyl 4-hydroxylase 12 isoform X2 [Populus euphratica]		SECTDEDENCPSWAALGECEKNPVYMIGSPDYFGTCRKSCNAC	XP_011030134.1	62.791	43	267	309	2.63e-10	64.3	72.09	6
>RVW41950.1:315-355 putative prolyl 4-hydroxylase 12 [Vitis vinifera]		CTDEDENCPKWASIGECQRNPIYMIGSPDYYGTCRKSCNVC	RVW41950.1	60.976	41	315	355	2.67e-10	64.7	80.49	6
>XP_016561456.1:274-314 probable prolyl 4-hydroxylase 6 [Capsicum annuum]		CVDLDPGCAPWAAAGECLDNPLYMVGSEGFVGHCRKSCNVC	XP_016561456.1	68.293	41	274	314	2.69e-10	64.3	73.17	6
>KAJ1380086.1:277-318 ShKT domain [Sesbania bispinosa]		CVDENENCPRWAKIGECEKNPLYMVGNEGVRGNCMKSCNVCS	KAJ1380086.1	66.667	42	277	318	2.75e-10	64.3	78.57	6
>KAI5570016.1:268-310 hypothetical protein BDE02_12G118000 [Populus trichocarpa]		SECTDEDENCPSWAALGECEKNPVYMIGSPDYFGTCRKSCNAC	KAI5570016.1	62.791	43	268	310	2.76e-10	64.3	72.09	6
>XP_024438136.2:266-308 probable prolyl 4-hydroxylase 12 isoform X3 [Populus trichocarpa]		SECTDEDENCPSWAALGECEKNPVYMIGSPDYFGTCRKSCNAC	XP_024438136.2	62.791	43	266	308	2.76e-10	64.3	72.09	6
>EOY23228.1:313-353 Oxoglutarate/iron-dependent oxygenase, putative [Theobroma cacao]		CVDEDANCPQWAALGECQRNPVFMVGSPDYYGTCRKTCNAC	EOY23228.1	56.098	41	313	353	2.76e-10	64.7	75.61	6
>KAJ6883074.1:187-229 prolyl 4-hydroxylase 12 isoform X3 [Populus alba x Populus x berolinensis]		SECTDEDENCPRWAALGECEKNPVYLIGSPDYFGTCRKSCNAC	KAJ6883074.1	60.465	43	187	229	2.77e-10	63.5	74.42	6
>KAH7437156.1:265-307 hypothetical protein KP509_05G059000 [Ceratopteris richardii]		SGCKDENENCGEWAAYGECEKNPLYMVGTLEQPGFCRRSCRVC	KAH7437156.1	62.791	43	265	307	2.77e-10	64.3	79.07	6
>XP_002318810.3:268-310 probable prolyl 4-hydroxylase 12 isoform X1 [Populus trichocarpa]		SECTDEDENCPSWAALGECEKNPVYMIGSPDYFGTCRKSCNAC	XP_002318810.3	62.791	43	268	310	2.78e-10	64.3	72.09	6
>XP_010662720.2:277-317 probable prolyl 4-hydroxylase 12 isoform X1 [Vitis vinifera]		CTDEDENCPKWASIGECQRNPIYMIGSPDYYGTCRKSCNVC	XP_010662720.2	60.976	41	277	317	2.81e-10	64.3	80.49	6
>KAG6753530.1:266-308 hypothetical protein POTOM_043600 [Populus tomentosa]		SECTDEDENCPSWAALGECEKNPVYMIGSPDYFGTCRKSCNAC	KAG6753530.1	62.791	43	266	308	2.84e-10	64.3	72.09	6
>KAF9663611.1:266-304 hypothetical protein SADUNF_Sadunf17G0069400 [Salix dunnii]		CIDENESCPLWAKAGECEKNPVYMVGSEGSYGNCRKSCK	KAF9663611.1	71.795	39	266	304	2.85e-10	64.7	84.62	5
>KAG4383354.1:185-226 hypothetical protein GLYMA_13G066500v4 [Glycine max]		CVDENENCPRWAKVGECEKNPLYMVGGEGVKGSCMKSCNVCS	KAG4383354.1	66.667	42	185	226	2.85e-10	63.5	73.81	6
>XP_031108820.1:267-310 probable prolyl 4-hydroxylase 7 [Ipomoea triloba]		SGCADKNSNCARWAAAGECENNPSYMVGTDESPGRCRKSCQVCS	XP_031108820.1	63.636	44	267	310	2.88e-10	64.3	79.55	6
>XP_015878117.1:231-273 probable prolyl 4-hydroxylase 12 isoform X5 [Ziziphus jujuba var. spinosa]		SECDDEDDNCPSWAATGECEKNPVFMVGSPDYYGTCRKSCKAC	XP_015878117.1	62.791	43	231	273	2.91e-10	63.9	74.42	6
>XP_024438135.2:267-309 probable prolyl 4-hydroxylase 12 isoform X2 [Populus trichocarpa]		SECTDEDENCPSWAALGECEKNPVYMIGSPDYFGTCRKSCNAC	XP_024438135.2	62.791	43	267	309	2.91e-10	64.3	72.09	6
>XP_021654759.2:271-312 probable prolyl 4-hydroxylase 6 [Hevea brasiliensis]		CVDENENCPLWAKAGECKKNPIYMVGSNNADGYCRKSCNACT	XP_021654759.2	61.905	42	271	312	2.97e-10	64.3	80.95	6
>CAH1438999.1:270-311 unnamed protein product [Lactuca virosa]		CTDEDESCPQWAAFGECERNPIYMVGTPDYYGTCRKSCNVCS	CAH1438999.1	61.905	42	270	311	2.97e-10	64.3	78.57	6
>KAI6696320.1:269-309 hypothetical protein NL676_016439 [Syzygium grande]		CTDEDENCPRWAAAGECQKNPVYMVGSPDYYGTCRKSCNAC	KAI6696320.1	63.415	41	269	309	2.97e-10	64.3	78.05	6
>KAK2411947.1:1396-1436 putative prolyl 4-hydroxylase [Trifolium repens]		CSDQHDSCERWATLGECTNNPVYMVGSSDLPGYCRKSCNAC	KAK2411947.1	58.537	41	1396	1436	3.04e-10	64.3	73.17	6
>XP_030449147.2:269-309 probable prolyl 4-hydroxylase 12 isoform X1 [Syzygium oleosum]		CTDEDENCPRWAAAGECQKNPVYMVGSPDYYGTCRKSCNAC	XP_030449147.2	63.415	41	269	309	3.06e-10	64.3	78.05	6
>XP_030449148.2:268-308 probable prolyl 4-hydroxylase 12 isoform X2 [Syzygium oleosum]		CTDEDENCPRWAAAGECQKNPVYMVGSPDYYGTCRKSCNAC	XP_030449148.2	63.415	41	268	308	3.08e-10	64.3	78.05	6
>XP_027103764.1:271-312 probable prolyl 4-hydroxylase 12 isoform X2 [Coffea arabica]		CMDEDENCPHWAATGECERNPVFMVGSPDYYGACRKSCNVCS	XP_027103764.1	61.905	42	271	312	3.08e-10	64.3	76.19	6
>XP_027161048.1:271-312 probable prolyl 4-hydroxylase 12 isoform X1 [Coffea eugenioides]		CMDEDENCPHWAATGECERNPVFMVGSPDYYGACRKSCNVCS	XP_027161048.1	61.905	42	271	312	3.08e-10	64.3	76.19	6
>KAH7557654.1:314-354 hypothetical protein JRO89_XS11G0197400 [Xanthoceras sorbifolium]		CTDEDESCPNWAAVGECERNPVYMIGSADYFGTCKKSCNAC	KAH7557654.1	56.098	41	314	354	3.09e-10	64.3	73.17	6
>XP_027161051.1:259-300 probable prolyl 4-hydroxylase 12 isoform X4 [Coffea eugenioides]		CMDEDENCPHWAATGECERNPVFMVGSPDYYGACRKSCNVCS	XP_027161051.1	61.905	42	259	300	3.1e-10	64.3	76.19	6
>XP_027161049.1:270-311 probable prolyl 4-hydroxylase 12 isoform X2 [Coffea eugenioides]		CMDEDENCPHWAATGECERNPVFMVGSPDYYGACRKSCNVCS	XP_027161049.1	61.905	42	270	311	3.16e-10	64.3	76.19	6
>XP_015878116.1:252-294 probable prolyl 4-hydroxylase 12 isoform X4 [Ziziphus jujuba var. spinosa]		SECDDEDDNCPSWAATGECEKNPVFMVGSPDYYGTCRKSCKAC	XP_015878116.1	62.791	43	252	294	3.17e-10	63.9	74.42	6
>XP_056159024.1:264-304 probable prolyl 4-hydroxylase 12 isoform X3 [Syzygium oleosum]		CTDEDENCPRWAAAGECQKNPVYMVGSPDYYGTCRKSCNAC	XP_056159024.1	63.415	41	264	304	3.18e-10	64.3	78.05	6
>XP_027103763.1:270-311 probable prolyl 4-hydroxylase 12 isoform X1 [Coffea arabica]		CMDEDENCPHWAATGECERNPVFMVGSPDYYGACRKSCNVCS	XP_027103763.1	61.905	42	270	311	3.23e-10	64.3	76.19	6
>XP_027110285.1:270-311 probable prolyl 4-hydroxylase 12 isoform X1 [Coffea arabica]		CMDEDENCPHWAATGECERNPVFMVGSPDYYGACRKSCNVCS	XP_027110285.1	61.905	42	270	311	3.23e-10	64.3	76.19	6
>KAH9676271.1:252-292 putative prolyl 4-hydroxylase 7 [Citrus sinensis]		CVDEDLNCVVWAKAGECKKNPLYMVGSKSSRGYCRKSCKVC	KAH9676271.1	68.293	41	252	292	3.26e-10	63.9	82.93	6
>XP_027110286.1:271-312 probable prolyl 4-hydroxylase 12 isoform X2 [Coffea arabica]		CMDEDENCPHWAATGECERNPVFMVGSPDYYGACRKSCNVCS	XP_027110286.1	61.905	42	271	312	3.31e-10	64.3	76.19	6
>XP_024979723.1:242-283 probable prolyl 4-hydroxylase 12 isoform X2 [Cynara cardunculus var. scolymus]		LCTDEDDNCPRWAAVGECDRNPIFMVGSADYYGTCRKSCNVC	XP_024979723.1	57.143	42	242	283	3.32e-10	63.9	78.57	6
>XP_048326438.1:253-295 probable prolyl 4-hydroxylase 12 isoform X3 [Ziziphus jujuba var. spinosa]		SECDDEDDNCPSWAATGECEKNPVFMVGSPDYYGTCRKSCKAC	XP_048326438.1	62.791	43	253	295	3.32e-10	63.9	74.42	6
>RVX21911.1:341-381 putative prolyl 4-hydroxylase 4 [Vitis vinifera]		CTDENDSCERWAALGECTKNPEYMLGSSDLPGACRRSCKVC	RVX21911.1	60.976	41	341	381	3.36e-10	64.3	73.17	6
>KVI10107.1:244-285 Metridin-like ShK toxin [Cynara cardunculus var. scolymus]		LCTDEDDNCPRWAAVGECDRNPIFMVGSADYYGTCRKSCNVC	KVI10107.1	57.143	42	244	285	3.36e-10	63.9	78.57	6
>KDO72423.1:183-223 hypothetical protein CISIN_1g021056mg [Citrus sinensis]		CVDEDLNCVVWAKAGECKKNPLYMVGSKSSRGYCRKSCKVC	KDO72423.1	68.293	41	183	223	3.45e-10	63.5	82.93	6
>XP_027161050.1:261-302 probable prolyl 4-hydroxylase 12 isoform X3 [Coffea eugenioides]		CMDEDENCPHWAATGECERNPVFMVGSPDYYGACRKSCNVCS	XP_027161050.1	61.905	42	261	302	3.46e-10	63.9	76.19	6
>CAI0546612.1:259-293 unnamed protein product [Linum tenue]		NCQSWAASGECEKNPIYMIGSDDYFGTCRKSCKVC	CAI0546612.1	71.429	35	259	293	3.56e-10	63.9	82.86	5
>KAA0053723.1:309-350 putative prolyl 4-hydroxylase 7 isoform X2 [Cucumis melo var. makuwa]		CVDENDHCSAWAKAGECKKNPVYMMGSKNELGFCRLSCKVCS	KAA0053723.1	64.286	42	309	350	3.58e-10	64.3	80.95	6
>XP_038972534.1:240-281 probable prolyl 4-hydroxylase 7 isoform X2 [Phoenix dactylifera]		CEDENVLCPQWAAQGECVNNPLYMVGSKESAGFCRKSCNVCA	XP_038972534.1	64.286	42	240	281	3.58e-10	63.9	78.57	6
>XP_050381733.1:280-321 probable prolyl 4-hydroxylase 7 [Potentilla anserina]		CTDENTNCATWVKAGECEKNPTYMVGSVDQPGFCRKSCKACS	XP_050381733.1	66.667	42	280	321	3.58e-10	63.9	71.43	6
>KAG8061373.1:185-225 hypothetical protein GUJ93_ZPchr0003g17307 [Zizania palustris]		CSDDNELCPRWAAVGECYRNPTYMVGTEDSLGFCRKSCGIC	KAG8061373.1	60.976	41	185	225	3.59e-10	63.2	75.61	6
>XP_024979714.1:272-313 probable prolyl 4-hydroxylase 12 isoform X1 [Cynara cardunculus var. scolymus]		LCTDEDDNCPRWAAVGECDRNPIFMVGSADYYGTCRKSCNVC	XP_024979714.1	57.143	42	272	313	3.59e-10	63.9	78.57	6
>XP_020881923.1:258-298 probable prolyl 4-hydroxylase 6 isoform X2 [Arabidopsis lyrata subsp. lyrata]		CVDDHESCEIWAKAGECEKNPMYMMGSETDLGYCRKSCKAC	XP_020881923.1	65.854	41	258	298	3.62e-10	63.9	78.05	6
>AAT84604.1:276-316 prolyl 4-hydroxylase [Dianthus caryophyllus]		CVDDNALCAQWALAGECKKNPLYMVGSKDMKGYCRKSCNVC	AAT84604.1	68.293	41	276	316	3.64e-10	63.9	78.05	6
>KAI3793021.1:300-340 hypothetical protein L1987_35633 [Smallanthus sonchifolius]		CTDEDGSCPQWAAGGECERNPIYMVGTADYYGTCRKSCNVC	KAI3793021.1	60.976	41	300	340	3.64e-10	64.3	78.05	6
>XP_060203655.1:265-305 probable prolyl 4-hydroxylase 12 isoform X2 [Lycium barbarum]		CTDEDDNCARWAATGECERNPVFMVGSTDYYGTCRKSCNAC	XP_060203655.1	56.098	41	265	305	3.64e-10	63.9	73.17	6
>XP_043633547.1:273-313 probable prolyl 4-hydroxylase 6 [Erigeron canadensis]		CRDENVNCPEWAARGECDKNGLYMVGSADRPGKCRKSCNVC	XP_043633547.1	65.854	41	273	313	3.66e-10	63.9	78.05	6
>RWR72624.1:274-315 putative prolyl 4-hydroxylase 7 [Cinnamomum micranthum f. kanehirae]		CVDNSEHCPRWAAAGECKKNPLYMVGSPEADGFCRKSCRVCS	RWR72624.1	64.286	42	274	315	3.67e-10	63.9	83.33	6
>ACU19077.1:276-317 unknown [Glycine max]		CVDENENCPRWAKVGECEKNPLYMVGGEGVKGSCMKSCNVCS	ACU19077.1	66.667	42	276	317	3.7e-10	63.9	73.81	6
>XP_027110287.1:261-302 probable prolyl 4-hydroxylase 12 isoform X3 [Coffea arabica]		CMDEDENCPHWAATGECERNPVFMVGSPDYYGACRKSCNVCS	XP_027110287.1	61.905	42	261	302	3.72e-10	63.9	76.19	6
>KAH8492379.1:270-310 hypothetical protein H0E87_021801 [Populus deltoides]		CTDEDENCPSWAALGECEKNPVYMIGSPDYFGTCRKSCNAC	KAH8492379.1	63.415	41	270	310	3.73e-10	63.9	73.17	6
>KAF0912894.1:89-130 hypothetical protein E2562_019474 [Oryza meyeriana var. granulata]		CEDEHVLCPSWAAAGECAKNPGYMLGSSDSPGFCRKSCSVCT	KAF0912894.1	64.286	42	89	130	3.74e-10	61.6	76.19	6
>KAH8492378.1:268-308 hypothetical protein H0E87_021801 [Populus deltoides]		CTDEDENCPSWAALGECEKNPVYMIGSPDYFGTCRKSCNAC	KAH8492378.1	63.415	41	268	308	3.81e-10	63.9	73.17	6
>XP_010934126.1:226-266 probable prolyl 4-hydroxylase 7 isoform X2 [Elaeis guineensis]		CLDEDEHCPEWAAAGECEKNYLYMVGIKDFDGYCRKSCRVC	XP_010934126.1	63.415	41	226	266	3.81e-10	63.5	82.93	6
>XP_041012879.1:233-273 probable prolyl 4-hydroxylase 12 isoform X3 [Juglans microcarpa x Juglans regia]		CIDEDENCPRWAAIGECQRNPVFMIGSPDYYGTCRKSCNAC	XP_041012879.1	56.098	41	233	273	3.84e-10	63.5	75.61	6
>XP_059304784.1:265-305 probable prolyl 4-hydroxylase 12 isoform X2 [Lycium ferocissimum]		CTDEDDNCARWAATGECERNPVFMVGSTDYYGTCRKSCNAC	XP_059304784.1	56.098	41	265	305	3.87e-10	63.9	73.17	6
>XP_010554021.1:273-316 PREDICTED: probable prolyl 4-hydroxylase 7 [Tarenaya hassleriana]		SKCVDENENCVTWAKAGECDKNPTYMVGTDEEPGFCRKSCKVCS	XP_010554021.1	63.636	44	273	316	3.88e-10	63.9	77.27	6
>XP_060203654.1:266-306 probable prolyl 4-hydroxylase 12 isoform X1 [Lycium barbarum]		CTDEDDNCARWAATGECERNPVFMVGSTDYYGTCRKSCNAC	XP_060203654.1	56.098	41	266	306	3.89e-10	63.9	73.17	6
>KAJ6889515.1:257-295 hypothetical protein NC652_030315 [Populus alba x Populus x berolinensis]		SECTDEDENCPRWAALGECEKNPVYMIGSPDYFGTCRKT	KAJ6889515.1	61.538	39	257	295	4e-10	64.3	76.92	4
>XP_059304783.1:266-306 probable prolyl 4-hydroxylase 12 isoform X1 [Lycium ferocissimum]		CTDEDDNCARWAATGECERNPVFMVGSTDYYGTCRKSCNAC	XP_059304783.1	56.098	41	266	306	4.01e-10	63.9	73.17	6
>KAJ9679457.1:277-317 hypothetical protein PVL29_021401 [Vitis rotundifolia]		CTDEDENCPKWASIGECQRNPVYMIGSPDYYGTCRKSCNVC	KAJ9679457.1	60.976	41	277	317	4.04e-10	63.9	80.49	6
>XP_003543632.1:276-317 probable prolyl 4-hydroxylase 7 [Glycine max]		CVDENENCPRWAKVGECEKNPLYMVGGEGVKGSCMKSCNVCS	XP_003543632.1	66.667	42	276	317	4.05e-10	63.9	73.81	6
>KAI0522433.1:695-735 hypothetical protein KFK09_004812 [Dendrobium nobile]		CTDEDDNCRQWAAMGECQKNSVYMLGTPDYYGSCRKSCGVC	KAI0522433.1	58.537	41	695	735	4.12e-10	64.3	73.17	6
>KAJ6683827.1:264-304 hypothetical protein OIU85_007515 [Salix viminalis]		CADENDSCPFWAMAGECEKNPIYMVGSHIYNGHCRRSCKKC	KAJ6683827.1	65.854	41	264	304	4.13e-10	63.9	78.05	6
>TXG70931.1:294-334 hypothetical protein EZV62_005866 [Acer yangbiense]		CTDEDENCPNWAAAGECERNPVYMIGSADYFGTCKKSCNAC	TXG70931.1	60.976	41	294	334	4.2e-10	63.9	75.61	6
>KAJ0981623.1:264-305 hypothetical protein J5N97_009878 [Dioscorea zingiberensis]		CTDDNELCALWASAGECVKNPIYMVGTKDTPGYCRKSCKVCS	KAJ0981623.1	64.286	42	264	305	4.21e-10	63.9	80.95	6
>TYK17735.1:280-321 putative prolyl 4-hydroxylase 7 isoform X2 [Cucumis melo var. makuwa]		CVDENDHCSAWAKAGECKKNPVYMMGSKNELGFCRLSCKVCS	TYK17735.1	64.286	42	280	321	4.23e-10	63.9	80.95	6
>KAJ8425367.1:285-325 hypothetical protein Cgig2_003645 [Carnegiea gigantea]		CTDENEHCTQWALAGECQKNPLYMVGNEQAKGYCRKSCNAC	KAJ8425367.1	63.415	41	285	325	4.24e-10	63.9	80.49	6
>XP_002877112.1:249-289 probable prolyl 4-hydroxylase 6 isoform X1 [Arabidopsis lyrata subsp. lyrata]		CVDDHESCEIWAKAGECEKNPMYMMGSETDLGYCRKSCKAC	XP_002877112.1	65.854	41	249	289	4.31e-10	63.5	78.05	6
>KAJ6421754.1:264-304 hypothetical protein OIU84_029026 [Salix udensis]		CADENDSCPFWAMAGECEKNPIYMVGSHIYNGHCRRSCKKC	KAJ6421754.1	65.854	41	264	304	4.35e-10	63.9	78.05	6
>KAJ9539636.1:264-305 hypothetical protein OSB04_026142 [Centaurea solstitialis]		LCTDEDDNCPRWAATGECDRNPIFMVGSADYYGTCRKSCNVC	KAJ9539636.1	57.143	42	264	305	4.37e-10	63.9	78.57	6
>CAE6071412.1:182-222 unnamed protein product [Arabidopsis arenosa]		CVDDHESCEIWAKAGECEKNPMYMMGSETDLGYCRKSCKAC	CAE6071412.1	65.854	41	182	222	4.39e-10	63.2	78.05	6
>XP_008812319.2:265-306 probable prolyl 4-hydroxylase 6 isoform X1 [Phoenix dactylifera]		CEDENVLCPQWAAQGECVNNPLYMVGSKESAGFCRKSCNVCA	XP_008812319.2	64.286	42	265	306	4.41e-10	63.9	78.57	6
>KAG5226834.1:185-225 prolyl hydroxylase [Salix suchowensis]		CLDENDSCPFWAMAGECERNPIYMVGSHIYNGHCRKSCKKC	KAG5226834.1	65.854	41	185	225	4.41e-10	63.2	78.05	6
>KAJ6370057.1:185-225 hypothetical protein OIU76_028346 [Salix suchowensis]		CLDENDSCPFWAMAGECERNPIYMVGSHIYNGHCRKSCKKC	KAJ6370057.1	65.854	41	185	225	4.46e-10	63.2	78.05	6
>GMI98192.1:259-300 hypothetical protein like AT3G28480 [Hibiscus trionum]		CVDGNEDCPIWASTGECEKNPAYMVGSEDDPGLCLKSCKVCS	GMI98192.1	69.048	42	259	300	4.46e-10	63.5	76.19	6
>XP_008443446.2:274-315 probable prolyl 4-hydroxylase 7 [Cucumis melo]		CVDENDHCSAWAKAGECKKNPVYMMGSKNELGFCRLSCKVCS	XP_008443446.2	64.286	42	274	315	4.48e-10	63.9	80.95	6
>XP_034711039.1:277-317 probable prolyl 4-hydroxylase 12 [Vitis riparia]		CTDEDENCPKWASIGECQRNPIYMIGSPDYSGTCRKSCNVC	XP_034711039.1	60.976	41	277	317	4.51e-10	63.9	80.49	6
>KDO72422.1:271-311 hypothetical protein CISIN_1g021056mg [Citrus sinensis]		CVDEDLNCVVWAKAGECKKNPLYMVGSKSSRGYCRKSCKVC	KDO72422.1	68.293	41	271	311	4.53e-10	63.9	82.93	6
>KAJ3702725.1:258-299 hypothetical protein LUZ61_006430 [Rhynchospora tenuis]		CEDQNDQCSQWAAVGECAKNPAYMVGNKDSPGFCRKSCGVCS	KAJ3702725.1	66.667	42	258	299	4.53e-10	63.5	76.19	6
>GMN44586.1:270-311 hypothetical protein TIFTF001_013792 [Ficus carica]		CSDQDENCPRWAATGECQRNPIFMVGSPDYYGTCRKSCGVCA	GMN44586.1	59.524	42	270	311	4.61e-10	63.9	78.57	6
>XP_041012878.1:272-312 probable prolyl 4-hydroxylase 12 isoform X2 [Juglans microcarpa x Juglans regia]		CIDEDENCPRWAAIGECQRNPVFMIGSPDYYGTCRKSCNAC	XP_041012878.1	56.098	41	272	312	4.64e-10	63.5	75.61	6
>CAH2045058.1:274-315 unnamed protein product [Thlaspi arvense]		CVDENESCPKWAEAGECVRNPAYMVGSETDRGYCRKSCKACS	CAH2045058.1	64.286	42	274	315	4.67e-10	63.9	78.57	6
>XP_007215695.1:277-318 probable prolyl 4-hydroxylase 7 [Prunus persica]		CADENDNCPLWAKAGECEKNPTYMVGSKGLPGFCRKSCNMCS	XP_007215695.1	66.667	42	277	318	4.68e-10	63.9	76.19	6
>XP_034208641.1:277-318 probable prolyl 4-hydroxylase 7 [Prunus dulcis]		CADENDNCPLWAKAGECEKNPTYMVGSKGLPGFCRKSCNMCS	XP_034208641.1	66.667	42	277	318	4.73e-10	63.9	76.19	6
>KAG8061372.1:252-292 hypothetical protein GUJ93_ZPchr0003g17307 [Zizania palustris]		CSDDNELCPRWAAVGECYRNPTYMVGTEDSLGFCRKSCGIC	KAG8061372.1	60.976	41	252	292	4.8e-10	63.5	75.61	6
>XP_041012876.1:273-313 probable prolyl 4-hydroxylase 12 isoform X1 [Juglans microcarpa x Juglans regia]		CIDEDENCPRWAAIGECQRNPVFMIGSPDYYGTCRKSCNAC	XP_041012876.1	56.098	41	273	313	4.81e-10	63.5	75.61	6
>BBH00355.1:255-296 Oxoglutarate/iron-dependent oxygenase [Prunus dulcis]		CADENDNCPLWAKAGECEKNPTYMVGSKGLPGFCRKSCNMCS	BBH00355.1	66.667	42	255	296	4.83e-10	63.5	76.19	6
>XP_052299346.1:271-311 probable prolyl 4-hydroxylase 6 [Citrus sinensis]		CVDEDLNCVVWAKAGECKKNPLYMVGSKSSRGYCRKSCKVC	XP_052299346.1	68.293	41	271	311	4.85e-10	63.5	82.93	6
>KAJ6883073.1:265-307 prolyl 4-hydroxylase 12 isoform X2 [Populus alba x Populus x berolinensis]		SECTDEDENCPRWAALGECEKNPVYLIGSPDYFGTCRKSCNAC	KAJ6883073.1	60.465	43	265	307	4.87e-10	63.5	74.42	6
>XP_033129693.1:297-338 probable prolyl 4-hydroxylase 7 isoform X2 [Brassica rapa]		CVDENESCEKWAKAGECKKNPVYMVGSETDQGYCRKSCKACS	XP_033129693.1	64.286	42	297	338	5.14e-10	63.5	80.95	6
>XP_013707836.2:298-339 probable prolyl 4-hydroxylase 7 isoform X1 [Brassica napus]		CVDENESCEKWAKAGECKKNPVYMVGSETDQGYCRKSCKACS	XP_013707836.2	64.286	42	298	339	5.16e-10	63.5	80.95	6
>XP_005851081.1:267-309 hypothetical protein CHLNCDRAFT_137600 [Chlorella variabilis]		SRCEDARVECPQWAAAGECDSNPVYMKGSEVSVGSCRLSCKVC	XP_005851081.1	67.442	43	267	309	5.17e-10	63.5	74.42	6
>TQD86900.1:276-314 hypothetical protein C1H46_027517 [Malus baccata]		CSDENDNCPLWAKAGECQKNPTYMIGTQGLPGYCRKSCE	TQD86900.1	61.538	39	276	314	5.2e-10	63.9	79.49	5
>XP_009151868.2:298-339 probable prolyl 4-hydroxylase 7 isoform X1 [Brassica rapa]		CVDENESCEKWAKAGECKKNPVYMVGSETDQGYCRKSCKACS	XP_009151868.2	64.286	42	298	339	5.21e-10	63.5	80.95	6
>XP_010934120.1:269-309 probable prolyl 4-hydroxylase 7 isoform X1 [Elaeis guineensis]		CLDEDEHCPEWAAAGECEKNYLYMVGIKDFDGYCRKSCRVC	XP_010934120.1	63.415	41	269	309	5.27e-10	63.5	82.93	6
>TMW81213.1:276-317 hypothetical protein EJD97_011133 [Solanum chilense]		CIDAHPDCSSWAATGECDENPLYMVGTEQHVGQCRKSCNVCS	TMW81213.1	61.905	42	276	317	5.29e-10	63.5	76.19	6
>KAG5394777.1:276-317 hypothetical protein IGI04_024740 [Brassica rapa subsp. trilocularis]		CVDENESCEKWAKAGECKKNPVYMVGSETDQGYCRKSCKACS	KAG5394777.1	64.286	42	276	317	5.31e-10	63.5	80.95	6
>MBA0558684.1:144-184 hypothetical protein [Gossypium lobatum]		CSDEDPSCPEWAAVGECQRNPVFMVGSPDYYGTCRKSCNAC	MBA0558684.1	56.098	41	144	184	5.32e-10	62	78.05	6
>EYU34124.1:336-371 hypothetical protein MIMGU_mgv1a008232mg [Erythranthe guttata]		CTDENPNCTAWALKGECERNPLYMIGSEDDVGYCRK	EYU34124.1	72.222	36	336	371	5.33e-10	63.9	83.33	4
>KAJ6371440.1:264-304 hypothetical protein OIU77_001867 [Salix suchowensis]		CLDENDSCPFWAMAGECERNPIYMVGSHIYNGHCRKSCKKC	KAJ6371440.1	65.854	41	264	304	5.37e-10	63.5	78.05	6
>MBA0665991.1:184-225 hypothetical protein [Gossypium klotzschianum]		CVDENENCAGWAKAGECKKNPTYMVGSGGSPGFCRKSCKVCS	MBA0665991.1	69.048	42	184	225	5.44e-10	62.8	76.19	6
>XP_048591304.1:275-316 probable prolyl 4-hydroxylase 7 isoform X2 [Brassica napus]		CVDENESCEKWAKAGECKKNPVYMVGSETDQGYCRKSCKACS	XP_048591304.1	64.286	42	275	316	5.51e-10	63.5	80.95	6
>KAI8541595.1:274-315 hypothetical protein RHMOL_Rhmol08G0073800 [Rhododendron molle]		CVDEDDNCARWAAAGECGRNPVYMVGSPGGLGYCRKSCKVCS	KAI8541595.1	61.905	42	274	315	5.54e-10	63.5	80.95	6
>XP_021808801.1:277-318 probable prolyl 4-hydroxylase 7 [Prunus avium]		CVDGNDNCPLWAKAGECEKNPTYMVGSEGLPGFCRKSCNMCS	XP_021808801.1	69.048	42	277	318	5.55e-10	63.5	73.81	6
>WCJ20861.1:270-311 2-oxoglutarate (2OG) and Fe(II)-dependent oxygenase superfamily protein [Euphorbia peplus]		CVDLDDNCPVWAKAGECKNNPLYMVGSDGSEGFCRKSCKVCA	WCJ20861.1	66.667	42	270	311	5.55e-10	63.5	78.57	6
>RID59955.1:276-317 hypothetical protein BRARA_F03145 [Brassica rapa]		CVDENESCEKWAKAGECKKNPVYMVGSETDQGYCRKSCKACS	RID59955.1	64.286	42	276	317	5.59e-10	63.5	80.95	6
>KAJ6691344.1:262-302 PROLYL 4-HYDROXYLASE ALPHA SUBUNIT [Salix koriyanagi]		CLDENDSCPFWAMAGECERNPIYMVGSHIYNGHCRKSCKKC	KAJ6691344.1	65.854	41	262	302	5.59e-10	63.5	78.05	6
>KAG7563895.1:249-289 Prolyl 4-hydroxylase alpha subunit [Arabidopsis suecica]		CVDDHESCEIWAKAGECEKNPMYMMGSETDLGYCRKSCKAC	KAG7563895.1	65.854	41	249	289	5.6e-10	63.5	78.05	6
>KAG7559094.1:249-289 Prolyl 4-hydroxylase alpha subunit [Arabidopsis thaliana x Arabidopsis arenosa]		CVDDHESCEIWAKAGECEKNPMYMMGSETDLGYCRKSCKAC	KAG7559094.1	65.854	41	249	289	5.66e-10	63.5	78.05	6
>MBA0817431.1:184-225 hypothetical protein [Gossypium harknessii]		CVDENENCAGWAKAGECKKNPTYMVGSGGSPGFCRKSCKVCS	MBA0817431.1	69.048	42	184	225	5.85e-10	62.8	76.19	6
>KAF3562128.1:405-446 hypothetical protein DY000_02011047 [Brassica cretica]		CVDENESCSKWAKAGECKKNPTYMVGSDTDHGYCRKSCKVCS	KAF3562128.1	64.286	42	405	446	5.9e-10	63.5	80.95	6
>ABK23496.1:168-208 unknown [Picea sitchensis]		CVDQNPRCGEWAAYGECNNNPIYMLGSPDLPGACRKSCKVC	ABK23496.1	65.854	41	168	208	5.91e-10	62.4	73.17	6
>THU49073.1:260-300 hypothetical protein C4D60_Mb06t05720 [Musa balbisiana]		CSDASEFCPRWAAAGECEKNPLYMIGNNETAGNCRKSCMVC	THU49073.1	63.415	41	260	300	5.94e-10	63.5	80.49	6
>CAG1845425.1:261-301 unnamed protein product [Musa acuminata subsp. malaccensis]		CSDASEFCPRWAAAGECEKNPLYMIGNNETAGNCRKSCMVC	CAG1845425.1	63.415	41	261	301	5.97e-10	63.5	80.49	6
>XP_048433866.1:278-319 LOW QUALITY PROTEIN: probable prolyl 4-hydroxylase 7 [Pyrus x bretschneideri]		CSDENDNCPLWAKAGECQKNPTYMIGTQGLPGYCRKSCEACS	XP_048433866.1	61.905	42	278	319	5.98e-10	63.5	78.57	6
>KAJ0661921.1:188-222 putative procollagen-proline 4-dioxygenase [Helianthus annuus]		NCPQWAAAGECERNPIYMVGTADYYGTCRKSCNVC	KAJ0661921.1	71.429	35	188	222	6.01e-10	62.8	82.86	5
>XP_031095610.1:205-245 probable prolyl 4-hydroxylase 12 isoform X2 [Ipomoea triloba]		CMDEDDNCPRWAASGECQRNPVFMVGSPDYYGTCRKSCNVC	XP_031095610.1	58.537	41	205	245	6.11e-10	62.8	80.49	6
>XP_009403381.2:260-300 PREDICTED: probable prolyl 4-hydroxylase 6 [Musa acuminata subsp. malaccensis]		CSDASEFCPRWAAAGECEKNPLYMIGNNETAGNCRKSCMVC	XP_009403381.2	63.415	41	260	300	6.13e-10	63.2	80.49	6
>XP_006338495.1:275-316 PREDICTED: probable prolyl 4-hydroxylase 6 [Solanum tuberosum]		CIDMYPECSSWAASGECDKNPSYMVGTQEYVGHCRKSCNVCS	XP_006338495.1	61.905	42	275	316	6.13e-10	63.5	76.19	6
>KAJ6889508.1:139-177 hypothetical protein NC652_030311 [Populus alba x Populus x berolinensis]		SECTDEDENCPRWAALGECEKNPVYMIGSPDYFGTCRKT	KAJ6889508.1	61.538	39	139	177	6.16e-10	63.5	76.92	4
>XP_004233694.1:283-324 probable prolyl 4-hydroxylase 6 [Solanum lycopersicum]		CIDAHPDCSSWAATGECDENPLYMVGTEQHVGQCRKSCNVCS	XP_004233694.1	61.905	42	283	324	6.18e-10	63.5	76.19	6
>XP_019442620.1:274-317 PREDICTED: probable prolyl 4-hydroxylase 7 [Lupinus angustifolius]		SGCSDENENCPKWANIGECEKNPLYMVGNGEVKGYCMKSCNVCT	XP_019442620.1	61.364	44	274	317	6.24e-10	63.5	77.27	6
>KAF9663609.1:274-314 hypothetical protein SADUNF_Sadunf17G0069200 [Salix dunnii]		CIDENDSCPFWAMAGECEKNPIYMVGSHIYNGHCRRSCKKC	KAF9663609.1	65.854	41	274	314	6.26e-10	63.5	78.05	6
>KAB2014033.1:149-189 hypothetical protein ES319_D09G197300v1 [Gossypium barbadense]		CSDEDPSCPEWAAVGECQRNPVFMVGSPDYYGTCRKSCNAC	KAB2014033.1	56.098	41	149	189	6.39e-10	62	78.05	6
>KAH9739879.1:252-292 putative prolyl 4-hydroxylase 7 [Citrus sinensis]		CVDEDLNCVVWAKAGECKKNPLYMVGSKSTRGYCRKSCKVC	KAH9739879.1	65.854	41	252	292	6.48e-10	63.2	82.93	6
>XP_052485615.1:241-282 probable prolyl 4-hydroxylase 7 isoform X2 [Gossypium raimondii]		CVDENENCAGWAKAGECKKNPTYMVGSGGSPGFCRKSCKVCS	XP_052485615.1	69.048	42	241	282	6.52e-10	63.2	76.19	6
>RWW48559.1:135-175 hypothetical protein BHE74_00045355 [Ensete ventricosum]		CTDEDANCPQWAAKGECKRNPVYMLGTPDYYGSCRKSCGAC	RWW48559.1	58.537	41	135	175	6.53e-10	61.6	75.61	6
>KAK1374336.1:273-315 Procollagen-proline 4-dioxygenase [Heracleum sosnowskyi]		VCIDENENCARWAAAGECERNPHYMVGSKVEKGYCRKSCKLLS	KAK1374336.1	62.791	43	273	315	6.57e-10	63.2	79.07	5
>XP_050385439.1:270-310 LOW QUALITY PROTEIN: probable prolyl 4-hydroxylase 12 [Potentilla anserina]		CTDEDDSCPRWADIGECQRNPVFMIGSDDYXGTCRKSCNVC	XP_050385439.1	56.098	41	270	310	6.61e-10	63.2	80.49	6
>XP_012841409.1:260-295 PREDICTED: probable prolyl 4-hydroxylase 7 [Erythranthe guttata]		CTDENPNCTAWALKGECERNPLYMIGSEDDVGYCRK	XP_012841409.1	72.222	36	260	295	6.64e-10	63.2	83.33	4
>CAG7859884.1:272-311 unnamed protein product [Brassica rapa]		SGCVDENESCSKWAKAGECKKNPTYMVGSDTDHGYCRKSC	CAG7859884.1	60	40	272	311	6.64e-10	63.5	77.5	5
>VDC58391.1:272-311 unnamed protein product [Brassica rapa]		SGCVDENESCSKWAKAGECKKNPTYMVGSDTDHGYCRKSC	VDC58391.1	60	40	272	311	6.64e-10	63.5	77.5	5
>GMN42406.1:282-323 hypothetical protein TIFTF001_011604 [Ficus carica]		CTDDNDNCPMWAKAGECAKNPVYMVGSEGLPGFCRKSCNACS	GMN42406.1	66.667	42	282	323	6.77e-10	63.2	71.43	6
>CAH8349303.1:272-313 unnamed protein product [Eruca vesicaria subsp. sativa]		CVDENESCEKWAKAGECQKNPTYMVGSETDQGYCRKSCKACS	CAH8349303.1	64.286	42	272	313	6.79e-10	63.2	78.57	6
>KAF5451212.1:330-370 hypothetical protein F2P56_031490 [Juglans regia]		CIDEAENCPRWAAIGECQRNPVFMIGSPDYYGTCRKSCNAC	KAF5451212.1	56.098	41	330	370	6.86e-10	63.5	73.17	6
>XP_016670762.1:149-189 probable prolyl 4-hydroxylase 12 [Gossypium hirsutum]		CSDEDPSCPEWAAVGECQRNPVFMVGSPDYYGTCRKSCNAC	XP_016670762.1	56.098	41	149	189	6.88e-10	62	78.05	6
>KAH9617541.1:341-381 hypothetical protein KSS87_009736 [Heliosperma pusillum]		CVDDNALCAQWARAGECKKNPLYMVGSKDMKGYCRKSCNIC	KAH9617541.1	65.854	41	341	381	6.96e-10	63.5	78.05	6
>OAY77606.1:252-292 putative prolyl 4-hydroxylase 7, partial [Ananas comosus]		CTDEDDNCPRWAAIGECQRNPVFMAGTPDYYGACRKSCHIC	OAY77606.1	53.659	41	252	292	7.05e-10	63.2	75.61	6
>XP_021905326.1:251-292 probable prolyl 4-hydroxylase 7 [Carica papaya]		CADENDNCVMWAEAGECEKNPGYMVGSDEAHGFCRKSCKACT	XP_021905326.1	64.286	42	251	292	7.09e-10	63.2	78.57	6
>CAH9118579.1:267-310 unnamed protein product [Cuscuta epithymum]		SGCVDEHENCAIWASSGECDKNPVYMVGSELSLGKCRKSCNVCS	CAH9118579.1	63.636	44	267	310	7.12e-10	63.2	81.82	6
>XP_010060792.2:212-252 probable prolyl 4-hydroxylase 12 isoform X3 [Eucalyptus grandis]		CTDEDENCPRWAATGECQKNPVYMIGSPDYYGTCRKSCNAC	XP_010060792.2	60.976	41	212	252	7.15e-10	62.8	75.61	6
>KAF2316208.1:175-215 hypothetical protein GH714_041549 [Hevea brasiliensis]		CVDENENCPLWAKAGECEKNPLYMVGDSADGYCRKSCNVCT	KAF2316208.1	66.667	42	175	215	7.19e-10	62.4	80.95	6
>CAH9092425.1:267-310 unnamed protein product [Cuscuta epithymum]		SGCVDEHENCAIWASSGECDKNPVYMVGSELSLGKCRKSCNVCS	CAH9092425.1	63.636	44	267	310	7.19e-10	63.2	81.82	6
>XP_010934134.1:235-275 probable prolyl 4-hydroxylase 7 [Elaeis guineensis]		CSDEEEHCPEWAAAGECEKNYLYMVGSKDFDGYCRKSCGVC	XP_010934134.1	65.854	41	235	275	7.2e-10	63.2	80.49	6
>KAI3749048.1:270-311 hypothetical protein L6452_12589 [Arctium lappa]		LCTDEDDNCPRWAAVGECDRNPIFMAGSADYYGTCRKSCNVC	KAI3749048.1	57.143	42	270	311	7.27e-10	63.2	76.19	6
>KAF8040582.1:199-239 hypothetical protein BT93_B2724 [Corymbia citriodora subsp. variegata]		CTDEDENCPRWAATGECQKNPVYMIGSPDYYGTCRKSCNAC	KAF8040582.1	60.976	41	199	239	7.31e-10	62.8	75.61	6
>XP_048625581.1:297-338 probable prolyl 4-hydroxylase 7 isoform X1 [Brassica napus]		CVDENESCSKWAKAGECKKNPTYMVGSDTDHGYCRKSCKVCS	XP_048625581.1	64.286	42	297	338	7.36e-10	63.2	80.95	6
>XP_042503352.1:276-316 probable prolyl 4-hydroxylase 6 [Macadamia integrifolia]		CSDEEDSCPQWATMGECQRNPVYMIGSPDYYGSCRKSCNAC	XP_042503352.1	60.976	41	276	316	7.41e-10	63.2	75.61	6
>XP_023753014.1:272-312 probable prolyl 4-hydroxylase 7 [Lactuca sativa]		CTDDNANCAMWAAAGECKRNPVYMVGSPEGSGYCRKSCKVC	XP_023753014.1	63.415	41	272	312	7.52e-10	63.2	78.05	6
>CAH1413067.1:272-312 unnamed protein product [Lactuca virosa]		CTDDNANCAMWAAAGECKRNPVYMVGSPEGSGYCRKSCKVC	CAH1413067.1	63.415	41	272	312	7.6e-10	63.2	78.05	6
>KAF9609115.1:275-316 hypothetical protein IFM89_013369 [Coptis chinensis]		CVDENANCPQWAASGECQKNPVYMVGGSKGAIGYCRKSCNLC	KAF9609115.1	61.905	42	275	316	7.64e-10	63.2	85.71	6
>XP_031095609.1:260-300 probable prolyl 4-hydroxylase 12 isoform X1 [Ipomoea triloba]		CMDEDDNCPRWAASGECQRNPVFMVGSPDYYGTCRKSCNVC	XP_031095609.1	58.537	41	260	300	7.65e-10	63.2	80.49	6
>CAI9277023.1:272-312 unnamed protein product [Lactuca saligna]		CTDDNANCAMWAAAGECKRNPVYMVGSPEGSGYCRKSCKVC	CAI9277023.1	63.415	41	272	312	7.67e-10	63.2	78.05	6
>PON59436.1:278-319 Isopenicillin N synthase [Parasponia andersonii]		CTDENANCSQWAKIGECKKNPVYMVGSEELPGFCRKSCNACS	PON59436.1	64.286	42	278	319	7.68e-10	63.2	76.19	6
>XP_050154274.1:268-310 probable prolyl 4-hydroxylase 12 isoform X2 [Malus sylvestris]		SECTDEDDNCPRWASMGECQRNPVFMVGSPDYYGTCRKSCNVC	XP_050154274.1	58.14	43	268	310	7.69e-10	63.2	79.07	6
>KAG1335586.1:276-316 Prolyl 4-hydroxylase 2 [Cocos nucifera]		CTDEDDNCPHWAATGECQKNPVFMLGTTDYHGSCRNSCGVC	KAG1335586.1	56.098	41	276	316	7.72e-10	63.2	73.17	6
>GMH28121.1:272-314 hypothetical protein Nepgr_029964 [Nepenthes gracilis]		SECTDEDDSCPQWAALGECHRNPVFMVGSPDYYGTCRKSCKVC	GMH28121.1	60.465	43	272	314	7.73e-10	63.2	76.74	6
>VDD27992.1:285-326 unnamed protein product [Brassica oleracea]		CVDENESCSKWAKAGECKKNPTYMVGSDTDHGYCRKSCKVCS	VDD27992.1	64.286	42	285	326	7.78e-10	63.2	80.95	6
>OMO52771.1:265-306 Metridin-like ShK toxin [Corchorus olitorius]		CVDENENCAMWAKAGECEKNSAYMVGSEESFGYCRKSCNVLS	OMO52771.1	66.667	42	265	306	7.78e-10	63.2	76.19	5
>PON54831.1:278-319 Isopenicillin N synthase [Trema orientale]		CTDENANCSQWAKIGECKKNPVYMVGSEELPGFCRKSCNACS	PON54831.1	64.286	42	278	319	7.83e-10	63.2	76.19	6
>XP_008376599.1:268-310 probable prolyl 4-hydroxylase 12 isoform X2 [Malus domestica]		SECTDEDDNCPRWASMGECQRNPVFMVGSPDYYGTCRKSCNVC	XP_008376599.1	58.14	43	268	310	7.92e-10	63.2	79.07	6
>XP_050154273.1:269-311 probable prolyl 4-hydroxylase 12 isoform X1 [Malus sylvestris]		SECTDEDDNCPRWASMGECQRNPVFMVGSPDYYGTCRKSCNVC	XP_050154273.1	58.14	43	269	311	7.95e-10	63.2	79.07	6
>KAF8040585.1:269-309 hypothetical protein BT93_B2724 [Corymbia citriodora subsp. variegata]		CTDEDENCPRWAATGECQKNPVYMIGSPDYYGTCRKSCNAC	KAF8040585.1	60.976	41	269	309	7.97e-10	63.2	75.61	6
>XP_013693290.1:273-316 probable prolyl 4-hydroxylase 7 isoform X2 [Brassica napus]		SGCVDENESCSKWAKAGECKKNPTYMVGSDTDHGYCRKSCKVCS	XP_013693290.1	63.636	44	273	316	7.98e-10	63.2	79.55	6
>KAF8040581.1:233-273 hypothetical protein BT93_B2724 [Corymbia citriodora subsp. variegata]		CTDEDENCPRWAATGECQKNPVYMIGSPDYYGTCRKSCNAC	KAF8040581.1	60.976	41	233	273	8e-10	62.8	75.61	6
>XP_048127098.1:233-273 probable prolyl 4-hydroxylase 12 isoform X5 [Rhodamnia argentea]		CTDEDENCPRWAATGECQKNPVYMIGSPDYYGTCRKSCNAC	XP_048127098.1	60.976	41	233	273	8e-10	62.8	75.61	6
>KAF8040584.1:268-308 hypothetical protein BT93_B2724 [Corymbia citriodora subsp. variegata]		CTDEDENCPRWAATGECQKNPVYMIGSPDYYGTCRKSCNAC	KAF8040584.1	60.976	41	268	308	8.02e-10	63.2	75.61	6
>CAD1842948.1:277-317 unnamed protein product [Ananas comosus var. bracteatus]		CTDEDDNCPRWAAIGECQRNPVFMAGTPDYYGACRKSCHIC	CAD1842948.1	53.659	41	277	317	8.06e-10	63.2	75.61	6
>XP_008379308.2:276-317 probable prolyl 4-hydroxylase 7 [Malus domestica]		CSDENDNCPLWAKAGECQKNPTYMIGTQGLPGYCRKSCDACS	XP_008379308.2	61.905	42	276	317	8.09e-10	63.2	76.19	6
>KAF1869649.1:244-285 hypothetical protein Lal_00017224, partial [Lupinus albus]		CSDENEKCSMWAKLGECEKNPLYMVGSETVKGQCRKSCNVCS	KAF1869649.1	66.667	42	244	285	8.1e-10	62.8	71.43	6
>KAE9466539.1:236-277 hypothetical protein C3L33_01551, partial [Rhododendron williamsianum]		CVDEDDNCVRWAAAGECVRNPVYMVGSPGGLGYCRKSCKVCS	KAE9466539.1	61.905	42	236	277	8.19e-10	62.8	80.95	6
>XP_008376598.1:269-311 probable prolyl 4-hydroxylase 12 isoform X1 [Malus domestica]		SECTDEDDNCPRWASMGECQRNPVFMVGSPDYYGTCRKSCNVC	XP_008376598.1	58.14	43	269	311	8.2e-10	63.2	79.07	6
>XP_020550965.1:200-241 probable prolyl 4-hydroxylase 12 isoform X2 [Sesamum indicum]		CTDEDDNCPRWASIGECQRNPIFMVGSPDYYGTCRKSCNACS	XP_020550965.1	57.143	42	200	241	8.27e-10	62.4	78.57	6
>KAJ0842554.1:270-304 putative procollagen-proline 4-dioxygenase [Helianthus annuus]		NCPQWAAAGECERNPIYMVGTADYYGTCRKSCNVC	KAJ0842554.1	71.429	35	270	304	8.28e-10	63.2	82.86	5
>XP_020097708.1:319-359 probable prolyl 4-hydroxylase 6, partial [Ananas comosus]		CTDEDDNCPRWAAIGECQRNPVFMAGTPDYYGACRKSCHIC	XP_020097708.1	53.659	41	319	359	8.31e-10	63.2	75.61	6
>XP_019200179.1:202-242 PREDICTED: probable prolyl 4-hydroxylase 12 isoform X2 [Ipomoea nil]		CMDEDDNCPRWAAIGECQRNPVFMVGSPDYYGTCRKSCNVC	XP_019200179.1	58.537	41	202	242	8.35e-10	62.4	78.05	6
>KAG2278788.1:272-315 hypothetical protein Bca52824_061343 [Brassica carinata]		SGCVDENESCSKWAKAGECKKNPTYMVGSDTDHGYCRKSCKVCS	KAG2278788.1	63.636	44	272	315	8.36e-10	63.2	79.55	6
>XP_030532968.1:271-311 probable prolyl 4-hydroxylase 12 isoform X1 [Rhodamnia argentea]		CTDEDENCPRWAATGECQKNPVYMIGSPDYYGTCRKSCNAC	XP_030532968.1	60.976	41	271	311	8.36e-10	63.2	75.61	6
>KVI02529.1:241-282 Metridin-like ShK toxin [Cynara cardunculus var. scolymus]		CTDLNVNCPTWAATGECQKNPVYMVGSEERGLGYCRKSCKAC	KVI02529.1	64.286	42	241	282	8.4e-10	62.8	78.57	6
>XP_006650750.3:249-289 probable prolyl 4-hydroxylase 6 [Oryza brachyantha]		CSDENESCPRWAAVGECLRNPTYMVGNKDSLGFCRKSCGVC	XP_006650750.3	60.976	41	249	289	8.41e-10	62.8	80.49	6
>XP_050104060.1:276-317 probable prolyl 4-hydroxylase 7 [Malus sylvestris]		CSDENDNCPLWAKAGECQKNPTYMIGTQGLPGYCRKSCDACS	XP_050104060.1	61.905	42	276	317	8.42e-10	63.2	76.19	6
>XP_048127095.1:269-309 probable prolyl 4-hydroxylase 12 isoform X2 [Rhodamnia argentea]		CTDEDENCPRWAATGECQKNPVYMIGSPDYYGTCRKSCNAC	XP_048127095.1	60.976	41	269	309	8.46e-10	63.2	75.61	6
>XP_009602696.1:256-296 probable prolyl 4-hydroxylase 4 [Nicotiana tomentosiformis]		CADQNENCERWATLGECTKNPEYMVGSSDLPGSCRKSCKAC	XP_009602696.1	68.293	41	256	296	8.47e-10	62.8	73.17	6
>XP_055828447.1:265-305 probable prolyl 4-hydroxylase 12 isoform X1 [Solanum dulcamara]		CTDEDENCTRWAATGECERNPVFMVGSPDYYGTCRKSCNAC	XP_055828447.1	56.098	41	265	305	8.49e-10	63.2	73.17	6
>XP_057527800.1:271-311 probable prolyl 4-hydroxylase 12 isoform X2 [Amaranthus tricolor]		CSDEDENCPQWAALGECEKNSVFMVGSPDYYGTCRKSCNVC	XP_057527800.1	63.415	41	271	311	8.53e-10	63.2	75.61	6
>XP_058115134.1:45-85 probable prolyl 4-hydroxylase 4 [Magnolia sinica]		CTDENTSCERWATLGECTKNPEYMVGSAEVLGACRRSCKVC	XP_058115134.1	60.976	41	45	85	8.54e-10	59.3	78.05	6
>XP_057527799.1:272-312 probable prolyl 4-hydroxylase 12 isoform X1 [Amaranthus tricolor]		CSDEDENCPQWAALGECEKNSVFMVGSPDYYGTCRKSCNVC	XP_057527799.1	63.415	41	272	312	8.57e-10	63.2	75.61	6
>XP_048127096.1:268-308 probable prolyl 4-hydroxylase 12 isoform X3 [Rhodamnia argentea]		CTDEDENCPRWAATGECQKNPVYMIGSPDYYGTCRKSCNAC	XP_048127096.1	60.976	41	268	308	8.6e-10	63.2	75.61	6
>KAE9615687.1:267-308 putative procollagen-proline 4-dioxygenase [Lupinus albus]		CSDENEKCSMWAKLGECEKNPLYMVGSETVKGQCRKSCNVCS	KAE9615687.1	66.667	42	267	308	8.64e-10	63.2	71.43	6
>XP_057952863.1:216-258 probable prolyl 4-hydroxylase 12 isoform X3 [Malania oleifera]		SGCTDEDENCPRWAAFGECQKNPVYMIGSPDYYGTCRKSCNAC	XP_057952863.1	60.465	43	216	258	8.69e-10	62.8	74.42	6
>RXH95088.1:1684-1723 hypothetical protein DVH24_024772 [Malus domestica]		SECTDEDDNCPRWASMGECQRNPVFMVGSPDYYGTCRKSC	RXH95088.1	57.5	40	1684	1723	8.72e-10	63.2	80	5
>KAI3901804.1:198-238 hypothetical protein MKW98_013919, partial [Papaver atlanticum]		CIDEDKHCEQWAADGECDKNPVYMVGTKDAAGYCRKSCSVC	KAI3901804.1	58.537	41	198	238	8.72e-10	62.4	82.93	6
>XP_022006688.1:271-305 probable prolyl 4-hydroxylase 12 [Helianthus annuus]		NCPQWAAAGECERNPIYMVGTADYYGTCRKSCNVC	XP_022006688.1	71.429	35	271	305	8.84e-10	62.8	82.86	5
>KAJ0816063.1:269-303 putative procollagen-proline 4-dioxygenase [Helianthus annuus]		NCPQWAAAGECERNPIYMVGTADYYGTCRKSCNVC	KAJ0816063.1	71.429	35	269	303	8.85e-10	62.8	82.86	5
>TQD69622.1:269-311 hypothetical protein C1H46_044844 [Malus baccata]		SECTDEDDNCPRWASMGECQRNPVFMVGSPDYYGTCRKSCNVC	TQD69622.1	58.14	43	269	311	8.88e-10	62.8	79.07	6
>KAH9739878.1:271-311 putative prolyl 4-hydroxylase 7 [Citrus sinensis]		CVDEDLNCVVWAKAGECKKNPLYMVGSKSTRGYCRKSCKVC	KAH9739878.1	65.854	41	271	311	8.94e-10	63.2	82.93	6
>XP_039157843.1:269-309 probable prolyl 4-hydroxylase 12 isoform X1 [Eucalyptus grandis]		CTDEDENCPRWAATGECQKNPVYMIGSPDYYGTCRKSCNAC	XP_039157843.1	60.976	41	269	309	8.99e-10	62.8	75.61	6
>XP_020080647.1:265-305 probable prolyl 4-hydroxylase 6 [Ananas comosus]		CSDENALCPRWAATGECMKNPLYMVGTEEARGFCLKSCGMC	XP_020080647.1	58.537	41	265	305	9.04e-10	62.8	75.61	6
>XP_021692780.2:271-311 probable prolyl 4-hydroxylase 6 [Hevea brasiliensis]		CVDENENCPLWAKAGECEKNPLYMVGDSADGYCRKSCNVCT	XP_021692780.2	66.667	42	271	311	9.1e-10	62.8	80.95	6
>XP_039157848.1:268-308 probable prolyl 4-hydroxylase 12 isoform X2 [Eucalyptus grandis]		CTDEDENCPRWAATGECQKNPVYMIGSPDYYGTCRKSCNAC	XP_039157848.1	60.976	41	268	308	9.13e-10	62.8	75.61	6
>XP_057952860.1:222-264 probable prolyl 4-hydroxylase 12 isoform X2 [Malania oleifera]		SGCTDEDENCPRWAAFGECQKNPVYMIGSPDYYGTCRKSCNAC	XP_057952860.1	60.465	43	222	264	9.2e-10	62.8	74.42	6
>XP_020689679.1:67-107 probable prolyl 4-hydroxylase 6, partial [Dendrobium catenatum]		CVDENELCSKWAALGECSKNPVYMLGSKDSRGFCRKSCNVC	XP_020689679.1	63.415	41	67	107	9.21e-10	59.7	75.61	6
>MBA0750492.1:233-274 hypothetical protein [Gossypium gossypioides]		CVDENENCAGWAKAGECKKNPTYMVGSGGSPGFCRKSCKVCS	MBA0750492.1	69.048	42	233	274	9.3e-10	62.8	76.19	6
>AQK65461.1:99-140 putative prolyl 4-hydroxylase 12 [Zea mays]		CEDDNVLCPQWAAVGECAKNPNYMVGTKEAPGFCRKSCKVCA	AQK65461.1	61.905	42	99	140	9.39e-10	60.5	78.57	6
>KAJ4954027.1:382-422 hypothetical protein NE237_030859 [Protea cynaroides]		CTDEEENCPHWAVIGECQRNPVYMIGSPDYYGSCRKSCKAC	KAJ4954027.1	60.976	41	382	422	9.48e-10	63.2	73.17	6
>KAK3157552.1:261-302 hypothetical protein QOZ80_2AG0124210 [Eleusine coracana subsp. coracana]		CEDENTLCPQWAAVGECAKNPNYMVGTKEAPGFCRKSCKVCA	KAK3157552.1	61.905	42	261	302	9.49e-10	62.8	80.95	6
>MQM13105.1:333-373 hypothetical protein [Colocasia esculenta]		CSDEDDNCPQWAATGECQRNPVYMLGTPDYYGSCRKSCGAC	MQM13105.1	58.537	41	333	373	9.64e-10	63.2	75.61	6
>GJN20595.1:196-237 hypothetical protein PR202_gb07990 [Eleusine coracana subsp. coracana]		CEDDNTLCPQWAAVGECAKNPNYMVGTKEAPGFCRKSCKVCA	GJN20595.1	61.905	42	196	237	9.67e-10	62.4	78.57	6
>XP_034203997.1:268-310 probable prolyl 4-hydroxylase 12 isoform X2 [Prunus dulcis]		SECTDEDNNCPNWASIGECQRNPVFMVGSPDYYGTCRKSCNAC	XP_034203997.1	55.814	43	268	310	9.68e-10	62.8	74.42	6
>ONM06480.1:99-140 putative prolyl 4-hydroxylase 12 [Zea mays]		CEDDNILCPQWAAVGECAKNPNYMVGTKEAPGFCRKSCKVCA	ONM06480.1	61.905	42	99	140	9.7e-10	60.5	78.57	6
>MBA0726219.1:291-332 hypothetical protein [Gossypium laxum]		CVDENENCAGWAKAGECKKNPTYMVGSGGSPGFCRKSCKVCS	MBA0726219.1	69.048	42	291	332	9.74e-10	62.8	76.19	6
>MBA0873099.1:287-328 hypothetical protein [Gossypium schwendimanii]		CVDENENCAGWAKAGECKKNPTYMVGSGGSPGFCRKSCKVCS	MBA0873099.1	69.048	42	287	328	9.82e-10	62.8	76.19	6
>KAI3977957.1:271-311 hypothetical protein MKX01_032334 [Papaver californicum]		CIDEDEHCEQWAAVGECDKNPVYMVGTKDAAGYCRKSCGVC	KAI3977957.1	58.537	41	271	311	9.82e-10	62.8	82.93	6
>CAH9090763.1:267-310 unnamed protein product [Cuscuta europaea]		SGCVDEHENCSIWASSGECDKNPVYMVGSELSLGKCRKSCNVCS	CAH9090763.1	63.636	44	267	310	9.82e-10	62.8	81.82	6
>KYP46194.1:331-372 Prolyl 4-hydroxylase subunit alpha-2 [Cajanus cajan]		CVDENDNCPRWAKIGECEKNPLYMVGGDGVRGNCMKSCNVCS	KYP46194.1	64.286	42	331	372	9.83e-10	63.2	76.19	6
>MBA0651297.1:228-268 hypothetical protein [Gossypium klotzschianum]		CSDEDPSCPEWAAVGECQRNPVFMVGSPDYYGTCRKSCNAC	MBA0651297.1	56.098	41	228	268	9.87e-10	62.4	78.05	6
>KAH0689794.1:264-306 hypothetical protein KY289_017152 [Solanum tuberosum]		TYCTDEDENCTRWAATGECERNPVFMVGSPDYYGTCRKSCNAC	KAH0689794.1	53.488	43	264	306	9.91e-10	62.8	72.09	6
>XP_006353874.1:264-306 PREDICTED: probable prolyl 4-hydroxylase 12 [Solanum tuberosum]		TYCTDEDENCTRWAATGECERNPVFMVGSPDYYGTCRKSCNAC	XP_006353874.1	53.488	43	264	306	9.91e-10	62.8	72.09	6
>KAH0688206.1:264-306 hypothetical protein KY284_018759 [Solanum tuberosum]		TYCTDEDENCTRWAATGECERNPVFMVGSPDYYGTCRKSCNAC	KAH0688206.1	53.488	43	264	306	9.91e-10	62.8	72.09	6
>XP_012460290.1:268-309 probable prolyl 4-hydroxylase 7 isoform X1 [Gossypium raimondii]		CVDENENCAGWAKAGECKKNPTYMVGSGGSPGFCRKSCKVCS	XP_012460290.1	69.048	42	268	309	9.94e-10	62.8	76.19	6
>XP_019089317.1:190-230 PREDICTED: probable prolyl 4-hydroxylase 12 isoform X2 [Camelina sativa]		CSDEDDNCPRWAELGECKKNPVYMIGSPDYYGTCRKSCNAC	XP_019089317.1	60.976	41	190	230	9.98e-10	62	75.61	6
>XP_033136950.1:296-337 probable prolyl 4-hydroxylase 7 isoform X1 [Brassica rapa]		CVDENESCSKWAKAGECEKNPTYMVGSDTDHGYCRKSCNVCS	XP_033136950.1	64.286	42	296	337	9.99e-10	62.8	78.57	6
>XP_011084431.1:251-292 probable prolyl 4-hydroxylase 12 isoform X1 [Sesamum indicum]		CTDEDDNCPRWASIGECQRNPIFMVGSPDYYGTCRKSCNACS	XP_011084431.1	57.143	42	251	292	1.01e-09	62.8	78.57	6
>XP_034203996.1:269-311 probable prolyl 4-hydroxylase 12 isoform X1 [Prunus dulcis]		SECTDEDNNCPNWASIGECQRNPVFMVGSPDYYGTCRKSCNAC	XP_034203996.1	55.814	43	269	311	1.01e-09	62.8	74.42	6
>KAK1383730.1:277-318 Procollagen-proline 4-dioxygenase [Heracleum sosnowskyi]		CTDDDENCAHWAAAGECLKNPTYMVGTKDELGFCRKSCNVCS	KAK1383730.1	61.905	42	277	318	1.02e-09	62.8	73.81	6
>XP_012486511.1:213-253 probable prolyl 4-hydroxylase 12 isoform X2 [Gossypium raimondii]		CSDEDPSCPEWAAVGECQRNPVFMVGSPDYYGTCRKSCNAC	XP_012486511.1	56.098	41	213	253	1.02e-09	62.4	78.05	6
>XP_051128048.1:286-326 probable prolyl 4-hydroxylase 4 [Andrographis paniculata]		CTDADENCERWASLGECTRNPEYMVGSSDLLGYCRKSCKAC	XP_051128048.1	58.537	41	286	326	1.04e-09	62.8	75.61	6
>KAG5617016.1:264-306 hypothetical protein H5410_016840 [Solanum commersonii]		TYCTDEDENCTRWAATGECERNPVFMVGSPDYYGTCRKSCNAC	KAG5617016.1	53.488	43	264	306	1.04e-09	62.8	72.09	6
>MBA0781404.1:256-297 hypothetical protein [Gossypium trilobum]		CVDENENCAGWAKAGECKKNPTYMVGSGGSPGFCRKSCKVCS	MBA0781404.1	69.048	42	256	297	1.05e-09	62.8	76.19	6
>TYJ19479.1:230-270 hypothetical protein E1A91_A09G194000v1 [Gossypium mustelinum]		CSDEDPSCPEWAAVGECQRNPVFMVGSPDYYGTCRKSCNAC	TYJ19479.1	56.098	41	230	270	1.05e-09	62.4	78.05	6
>XP_020236148.1:282-323 probable prolyl 4-hydroxylase 7 [Cajanus cajan]		CVDENDNCPRWAKIGECEKNPLYMVGGDGVRGNCMKSCNVCS	XP_020236148.1	64.286	42	282	323	1.06e-09	62.8	76.19	6
>XP_019200178.1:259-299 PREDICTED: probable prolyl 4-hydroxylase 12 isoform X1 [Ipomoea nil]		CMDEDDNCPRWAAIGECQRNPVFMVGSPDYYGTCRKSCNVC	XP_019200178.1	58.537	41	259	299	1.06e-09	62.8	78.05	6
>XP_019087163.1:190-230 PREDICTED: probable prolyl 4-hydroxylase 12 isoform X4 [Camelina sativa]		CSDEDDNCPRWAELGECKKNPVYMIGSPDYYGTCRKSCNAC	XP_019087163.1	60.976	41	190	230	1.06e-09	62	75.61	6
>KAJ8640816.1:140-181 hypothetical protein MRB53_017510 [Persea americana]		CVDNSEHCPHWAAARECKKNPLYMVGSPEAGGFCRKSCKVCS	KAJ8640816.1	64.286	42	140	181	1.07e-09	61.2	78.57	6
>TVU31041.1:277-318 hypothetical protein EJB05_22706 [Eragrostis curvula]		CEDENALCPQWAAVGECAKNPNYMVGTKEAPGFCRKSCKVCA	TVU31041.1	61.905	42	277	318	1.07e-09	62.8	80.95	6
>PPD71782.1:223-263 hypothetical protein GOBAR_DD31309 [Gossypium barbadense]		CSDEDPSCPEWAAVGECQRNPVFMVGSPDYYGTCRKSCNAC	PPD71782.1	56.098	41	223	263	1.08e-09	62.4	78.05	6
>KAI3904020.1:265-305 hypothetical protein MKW92_047981 [Papaver armeniacum]		CIDEDKHCEQWAAVGECDKNPVYMVGTKDAAGYCRKSCGVC	KAI3904020.1	58.537	41	265	305	1.08e-09	62.8	82.93	6
>XP_013593982.1:275-316 PREDICTED: probable prolyl 4-hydroxylase 7 [Brassica oleracea var. oleracea]		CVDENESCEKWAKAGECKKNPAYMVGSETDQGYCRKSCKACS	XP_013593982.1	64.286	42	275	316	1.09e-09	62.8	78.57	6
>KAG5381688.1:272-315 hypothetical protein IGI04_033158 [Brassica rapa subsp. trilocularis]		SGCVDENESCSKWAKAGECEKNPTYMVGSDTDHGYCRKSCNVCS	KAG5381688.1	63.636	44	272	315	1.1e-09	62.8	77.27	6
>KAJ0254052.1:275-316 prolyl 4-hydroxylase 7 [Hirschfeldia incana]		CVDENESCEKWAKAGECQKNPAYMVGSEKDQGYCRKSCKACS	KAJ0254052.1	64.286	42	275	316	1.1e-09	62.8	78.57	6
>PIA49401.1:298-338 hypothetical protein AQUCO_01300310v1, partial [Aquilegia coerulea]		CIDEEDSCPYWAAQGECEKNPHYMIGTPDYYGACRKSCKVC	PIA49401.1	63.415	41	298	338	1.1e-09	62.8	73.17	6
>XP_009111597.1:272-315 probable prolyl 4-hydroxylase 7 isoform X2 [Brassica rapa]		SGCVDENESCSKWAKAGECEKNPTYMVGSDTDHGYCRKSCNVCS	XP_009111597.1	63.636	44	272	315	1.11e-09	62.8	77.27	6
>KAG5535033.1:274-315 hypothetical protein RHGRI_022968 [Rhododendron griersonianum]		CVDEDDNCVRWAAAGECVRNPVYMVGSPGGLGYCRKSCKVCS	KAG5535033.1	61.905	42	274	315	1.11e-09	62.8	80.95	6
>KAK3145765.1:255-295 hypothetical protein QOZ80_3BG0257130 [Eleusine coracana subsp. coracana]		CSDNNDLCPRWAAIGECIKNPKYMVGTKDTLGHCRKSCGLC	KAK3145765.1	60.976	41	255	295	1.12e-09	62.8	78.05	6
>OMP11953.1:151-191 Metridin-like ShK toxin [Corchorus olitorius]		CVDEDTNCPQWAAVGECQRNPVFMVGSPDYYGTCRKSCNAC	OMP11953.1	58.537	41	151	191	1.12e-09	61.6	75.61	6
>TYG54743.1:245-285 hypothetical protein ES288_D09G215400v1 [Gossypium darwinii]		CSDEDPSCPEWAAVGECQRNPVFMVGSPDYYGTCRKSCNAC	TYG54743.1	56.098	41	245	285	1.13e-09	62.4	78.05	6
>KAF3955259.1:280-318 hypothetical protein CMV_019505 [Castanea mollissima]		CVDENENCPVWAKAGECKKNPLYMVGDDGKCRKSCKVCS	KAF3955259.1	69.048	42	280	318	1.13e-09	62.8	78.57	6
>GJN22975.1:263-303 hypothetical protein PR202_gb10586 [Eleusine coracana subsp. coracana]		CSDNNDLCPRWAAIGECIKNPKYMVGTKDTLGHCRKSCGLC	GJN22975.1	60.976	41	263	303	1.15e-09	62.8	78.05	6
>XP_021595779.1:271-312 probable prolyl 4-hydroxylase 6 [Manihot esculenta]		CVDENENCSLWAKAGECEKNSLYMVGSNNADGYCRKSCNVCT	XP_021595779.1	64.286	42	271	312	1.15e-09	62.8	78.57	6
>KAI3931064.1:271-311 hypothetical protein MKW92_034998 [Papaver armeniacum]		CIDEDKHCEQWAAVGECDKNPVYMVGTKDAAGYCRKSCGVC	KAI3931064.1	58.537	41	271	311	1.15e-09	62.8	82.93	6
>XP_019101831.1:221-264 PREDICTED: probable prolyl 4-hydroxylase 6, partial [Camelina sativa]		SGCVDENESCEIWAKEGECEKNPTYMVGSEKDLGFCRKSCKACS	XP_019101831.1	63.636	44	221	264	1.16e-09	62.4	72.73	6
>XP_016717397.1:213-253 probable prolyl 4-hydroxylase 12 isoform X2 [Gossypium hirsutum]		CSDEDPSCPEWAAVGECQRNPVFMVGSPDYYGTCRKSCNAC	XP_016717397.1	56.098	41	213	253	1.17e-09	62.4	78.05	6
>RWV89625.1:166-206 hypothetical protein GW17_00048220 [Ensete ventricosum]		CTDEDANCPQWAAKGECKRNPVYMLGTPDYYGSCRKSCGAC	RWV89625.1	58.537	41	166	206	1.18e-09	61.6	75.61	6
>KAF2531975.1:165-206 hypothetical protein F2Q70_00032163 [Brassica cretica]		CVDENESCEKWAKAGECKKNPAYMVGSETDQGYCRKSCKACS	KAF2531975.1	64.286	42	165	206	1.18e-09	61.6	78.57	6
>KAF3444728.1:277-318 hypothetical protein FNV43_RR14421 [Rhamnella rubrinervis]		CTDENANCIKWAAAGECKKNPIYMVGSEGLPGFCRKSCGACS	KAF3444728.1	64.286	42	277	318	1.19e-09	62.8	76.19	6
>GJM96960.1:271-311 hypothetical protein PR202_ga13844 [Eleusine coracana subsp. coracana]		CSDNNDLCPRWAAIGECIKNPKYMVGTKDTLGHCRKSCGLC	GJM96960.1	60.976	41	271	311	1.19e-09	62.8	78.05	6
>XP_026433911.1:271-311 probable prolyl 4-hydroxylase 6 [Papaver somniferum]		CIDEDKHCEQWAAVGECDKNPVYMVGTKDAAGYCRKSCGVC	XP_026433911.1	58.537	41	271	311	1.2e-09	62.8	82.93	6
>XP_057952859.1:277-317 probable prolyl 4-hydroxylase 12 isoform X1 [Malania oleifera]		CTDEDENCPRWAAFGECQKNPVYMIGSPDYYGTCRKSCNAC	XP_057952859.1	60.976	41	277	317	1.2e-09	62.8	75.61	6
>XP_012486510.1:264-304 probable prolyl 4-hydroxylase 12 isoform X1 [Gossypium raimondii]		CSDEDPSCPEWAAVGECQRNPVFMVGSPDYYGTCRKSCNAC	XP_012486510.1	56.098	41	264	304	1.21e-09	62.4	78.05	6
>KAF3336957.1:284-324 putative prolyl 4-hydroxylase 4 isoform X1 [Carex littledalei]		CTDQNESCAKWAALGECTKNPAYMVGTADLPGYCKRSCNVC	KAF3336957.1	56.098	41	284	324	1.22e-09	62.8	73.17	6
>KAK3149029.1:253-293 hypothetical protein QOZ80_3AG0211980 [Eleusine coracana subsp. coracana]		CSDNNDLCPRWAAIGECIKNPKYMVGTKDTLGHCRKSCGLC	KAK3149029.1	60.976	41	253	293	1.22e-09	62.4	78.05	6
>KAI3853419.1:271-311 hypothetical protein MKX03_017735 [Papaver bracteatum]		CIDEDKHCEQWAAVGECDKNPVYMVGTKDAAGYCRKSCGVC	KAI3853419.1	58.537	41	271	311	1.22e-09	62.4	82.93	6
>KAB2623789.1:269-311 prolyl 4-hydroxylase 12 [Pyrus ussuriensis x Pyrus communis]		SECTDEDSNCPRWALMGECQRNPVFMVGSPDYYGTCRKSCNVC	KAB2623789.1	58.14	43	269	311	1.22e-09	62.4	76.74	6
>XP_026422302.1:271-311 probable prolyl 4-hydroxylase 7 [Papaver somniferum]		CIDEDKHCEQWAAVGECDKNPVYMVGTKDAAGYCRKSCGVC	XP_026422302.1	58.537	41	271	311	1.22e-09	62.4	82.93	6
>KAI3926542.1:271-311 hypothetical protein MKX01_011438 [Papaver californicum]		CIDEDEHCEQWAAVGECDKNPVYMVGAKDAAGYCRKSCGVC	KAI3926542.1	58.537	41	271	311	1.24e-09	62.4	82.93	6
>XP_024974106.1:272-313 probable prolyl 4-hydroxylase 7 [Cynara cardunculus var. scolymus]		CTDLNVNCPTWAATGECQKNPVYMVGSEERGLGYCRKSCKAC	XP_024974106.1	64.286	42	272	313	1.25e-09	62.4	78.57	6
>XP_030954125.1:280-318 probable prolyl 4-hydroxylase 7 [Quercus lobata]		CVDENENCPVWAKAGECKKNPLYMVGDDGKCRKSCKVCS	XP_030954125.1	69.048	42	280	318	1.25e-09	62.4	78.57	6
>XP_018499940.2:269-311 probable prolyl 4-hydroxylase 12 [Pyrus x bretschneideri]		SECTDEDSNCPRWALMGECQRNPVFMVGSPDYYGTCRKSCNVC	XP_018499940.2	58.14	43	269	311	1.25e-09	62.4	76.74	6
>XP_059433799.1:269-309 probable prolyl 4-hydroxylase 12 isoform X1 [Corylus avellana]		CTDEDENCPRWATIGECQRNHVFMIGSPDYYGTCRKSCNAC	XP_059433799.1	56.098	41	269	309	1.25e-09	62.4	75.61	6
>XP_050271440.1:280-318 probable prolyl 4-hydroxylase 7 [Quercus robur]		CVDENENCPVWAKAGECKKNPLYMVGDDGKCRKSCKVCS	XP_050271440.1	69.048	42	280	318	1.26e-09	62.4	78.57	6
>RXH69379.1:277-317 hypothetical protein DVH24_037163 [Malus domestica]		VCSDEKDNCPVWAKAGECKKNPTYMIGTEGLLGYCRKSCKA	RXH69379.1	63.415	41	277	317	1.29e-09	62.8	78.05	5
>TVU41307.1:265-305 hypothetical protein EJB05_14813 [Eragrostis curvula]		CSDKSAHCAQWAAAGECAKNPVYMVGGEGSPGQCRKSCKVC	TVU41307.1	65.854	41	265	305	1.33e-09	62.4	78.05	6
>KAG9459681.1:273-315 hypothetical protein H6P81_004189 [Aristolochia fimbriata]		SECTDEDDNCPRWAATGECQKNPVYMLGTPDYYGSCRKSCNAC	KAG9459681.1	58.14	43	273	315	1.33e-09	62.4	74.42	6
>KAH1089831.1:264-304 hypothetical protein J1N35_017088 [Gossypium stocksii]		CSDEDPSCPEWAAVGECQRNPVFMVGSPDYYGTCRKSCNAC	KAH1089831.1	56.098	41	264	304	1.34e-09	62.4	78.05	6
>KXZ53821.1:269-310 hypothetical protein GPECTOR_6g739 [Gonium pectorale]		CTDLNPKCPQWAASGECELNPNYMIGTHVHKGHCRKSCGMCT	KXZ53821.1	61.905	42	269	310	1.34e-09	62.8	73.81	6
>KAF3596111.1:275-316 hypothetical protein DY000_02025744 [Brassica cretica]		CVDENESCEKWAKAGECKKNPAYMVGSETDQGYCRKSCKACS	KAF3596111.1	64.286	42	275	316	1.36e-09	62.4	78.57	6
>XP_035539891.1:233-273 probable prolyl 4-hydroxylase 12 isoform X3 [Juglans regia]		CIDEAENCPRWAAIGECQRNPVFMIGSPDYYGTCRKSCNAC	XP_035539891.1	56.098	41	233	273	1.36e-09	62.4	73.17	6
>XP_022159842.1:270-310 probable prolyl 4-hydroxylase 12 [Momordica charantia]		CNDEDKSCPQWAAIGECERNAVFMIGSPDYYGTCRKSCNAC	XP_022159842.1	56.098	41	270	310	1.36e-09	62.4	73.17	6
>MBA0588289.1:255-295 hypothetical protein [Gossypium raimondii]		CSDEDPSCPEWAAVGECQRNPVFMVGSPDYYGTCRKSCNAC	MBA0588289.1	56.098	41	255	295	1.37e-09	62.4	78.05	6
>KAA3454897.1:264-304 putative prolyl 4-hydroxylase 12 isoform X1 [Gossypium australe]		CSDEDPSCPEWAAVGECQRNPVFMVGSPDYYGTCRKSCNAC	KAA3454897.1	56.098	41	264	304	1.37e-09	62.4	78.05	6
>XP_044480222.1:271-311 probable prolyl 4-hydroxylase 7 [Mangifera indica]		CTDEDKNCPRWAKAGECTKNPDYMVGTESSPGYCRKSCNAC	XP_044480222.1	63.415	41	271	311	1.38e-09	62.4	78.05	6
>GAV91910.1:272-312 2OG-FeII_Oxy_3 domain-containing protein [Cephalotus follicularis]		CADNHENCRMWANVGECEKNPVYMVGSEGSSGYCRKSCNVC	GAV91910.1	65.854	41	272	312	1.39e-09	62.4	75.61	6
>KAG8484199.1:265-305 hypothetical protein CXB51_022768 [Gossypium anomalum]		CSDEDPSCPEWAAVGECQRNPVFMVGSPDYYGTCRKSCNAC	KAG8484199.1	56.098	41	265	305	1.39e-09	62.4	78.05	6
>XP_016717396.1:264-304 probable prolyl 4-hydroxylase 12 isoform X1 [Gossypium hirsutum]		CSDEDPSCPEWAAVGECQRNPVFMVGSPDYYGTCRKSCNAC	XP_016717396.1	56.098	41	264	304	1.4e-09	62.4	78.05	6
>GFS31029.1:458-498 oxoglutarate/iron-dependent oxygenase [Actinidia rufa]		CIDDNVHCVQWAANGECKRNPVYMVGSNDSLGYCRKSCKIV	GFS31029.1	60.976	41	458	498	1.41e-09	62.8	80.49	5
>MBA0768119.1:226-266 hypothetical protein [Gossypium trilobum]		CSDEDPSCPEWAAVGECQRNPVFMVGSPDYYGTCRKSCNAC	MBA0768119.1	56.098	41	226	266	1.42e-09	62	78.05	6
>XP_024018499.1:277-318 probable prolyl 4-hydroxylase 7 [Morus notabilis]		CTDDNDNCPLWAKAGECAKNPVYMVGSEGFPGNCRKSCNSCS	XP_024018499.1	66.667	42	277	318	1.42e-09	62.4	73.81	6
>XP_010438857.1:215-255 PREDICTED: probable prolyl 4-hydroxylase 12 isoform X3 [Camelina sativa]		CSDEDDNCPRWAELGECKKNPVYMIGSPDYYGTCRKSCNAC	XP_010438857.1	60.976	41	215	255	1.43e-09	62	75.61	6
>EXB47702.1:286-327 Prolyl 4-hydroxylase subunit alpha-1 [Morus notabilis]		CTDDNDNCPLWAKAGECAKNPVYMVGSEGFPGNCRKSCNSCS	EXB47702.1	66.667	42	286	327	1.43e-09	62.4	73.81	6
>MBA0616040.1:249-289 hypothetical protein [Gossypium davidsonii]		CSDEDPSCPEWAAVGECQRNPVFMVGSPDYYGTCRKSCNAC	MBA0616040.1	56.098	41	249	289	1.44e-09	62.4	78.05	6
>MBA0713635.1:228-268 hypothetical protein [Gossypium laxum]		CSDEDPSCPEWAAVGECQRNPVFMVGSPDYYGTCRKSCNAC	MBA0713635.1	56.098	41	228	268	1.44e-09	62	78.05	6
>QCD92543.1:277-319 prolyl 4-hydroxylase [Vigna unguiculata]		VCVDENENCTRWAKIGECEKNPLYMVGGEGVRGKCMKSCNVCS	QCD92543.1	65.116	43	277	319	1.46e-09	62.4	72.09	6
>KAI3665907.1:272-313 hypothetical protein L6452_44542 [Arctium lappa]		CTDLNVNCPTWAASGECKKNPVYMVGSEERGLGYCRKSCKAC	KAI3665907.1	64.286	42	272	313	1.48e-09	62.4	80.95	6
>PIA34459.1:105-145 hypothetical protein AQUCO_03700016v1 [Aquilegia coerulea]		CIDEEDSCPYWAAQGECEKNPHYMIGTPDYYGACRKSCKVC	PIA34459.1	63.415	41	105	145	1.48e-09	60.1	73.17	6
>MBA0740352.1:249-289 hypothetical protein [Gossypium gossypioides]		CSDEDPSCPEWAAVGECQRNPVFMVGSPDYYGTCRKSCNAC	MBA0740352.1	56.098	41	249	289	1.48e-09	62.4	78.05	6
>XP_016451859.1:74-114 PREDICTED: probable prolyl 4-hydroxylase 4 [Nicotiana tabacum]		CADQNENCERWAALGECTKNPEYMVGSSDLPGSCRKSCKAC	XP_016451859.1	65.854	41	74	114	1.5e-09	59.3	70.73	6
>KAK1288913.1:192-231 hypothetical protein QJS10_CPB19g00861 [Acorus calamus]		DDELLCPKWASLGECQKNPLYMVGSHASLGFCRKSCKLCS	KAK1288913.1	65	40	192	231	1.5e-09	61.6	80	5
>MBA0830535.1:249-289 hypothetical protein [Gossypium armourianum]		CSDEDPSCPEWAAVGECQRNPVFMVGSPDYYGTCRKSCNAC	MBA0830535.1	56.098	41	249	289	1.51e-09	62	78.05	6
>KAE9449212.1:270-308 hypothetical protein C3L33_18898, partial [Rhododendron williamsianum]		CSDENENCAKWAAAGECERNPKYMVGSEDVGGFCRKSCK	KAE9449212.1	69.231	39	270	308	1.53e-09	62.4	79.49	5
>XP_012090235.1:272-312 probable prolyl 4-hydroxylase 12 [Jatropha curcas]		CTDEDDNCPRWAVIGECQRNPVFMMGSPDYYGTCRKSCNAC	XP_012090235.1	58.537	41	272	312	1.53e-09	62.4	75.61	6
>XP_042496529.1:276-316 probable prolyl 4-hydroxylase 7 [Macadamia integrifolia]		CIDENENCSRWAANGECTKNPQYMVGSEKSYGFCRRSCKVC	XP_042496529.1	65.854	41	276	316	1.54e-09	62.4	75.61	6
>KAH0895941.1:709-749 hypothetical protein HID58_045509 [Brassica napus]		CTDMNESCERWAVLGECTKNPEYMVGSAELPGYCRRSCKAC	KAH0895941.1	56.098	41	709	749	1.55e-09	62.4	70.73	6
>KAF5743525.1:164-206 putative Oxoglutarate/iron-dependent oxygenase [Tripterygium wilfordii]		SDCIDEDDNCFQWAAIGECQRNPVYMIGSPDYYGTCRKSCNVC	KAF5743525.1	60.465	43	164	206	1.56e-09	61.2	74.42	6
>XP_044467435.1:271-311 probable prolyl 4-hydroxylase 7 [Mangifera indica]		CTDEDKNCPRWAKAGECTKNPDYMVGTESSPGYCRKSCNAC	XP_044467435.1	63.415	41	271	311	1.57e-09	62.4	78.05	6
>XP_042037390.1:252-292 probable prolyl 4-hydroxylase 4 [Salvia splendens]		CADSNENCERWASLGECNKNPEYMIGSSDLPGYCRKSCKVC	XP_042037390.1	65.854	41	252	292	1.6e-09	62	75.61	6
>XP_057771883.1:252-292 probable prolyl 4-hydroxylase 4 [Salvia miltiorrhiza]		CADSNENCQRWASLGECNKNPEYMIGSSDLPGYCRKSCKVC	XP_057771883.1	65.854	41	252	292	1.62e-09	62	75.61	6
>CAG1837641.1:294-334 unnamed protein product [Musa acuminata subsp. malaccensis]		CTDEDANCPQWAAIGECKRNPVYMLGTPDYYGSCRKSCGAC	CAG1837641.1	58.537	41	294	334	1.63e-09	62.4	75.61	6
>CAI9776280.1:254-294 unnamed protein product [Fraxinus pennsylvanica]		CTDANENCERWASLGECTKNPEYMVGSSDLLGYCRKSCKAC	CAI9776280.1	63.415	41	254	294	1.63e-09	62	75.61	6
>XP_047983457.1:252-292 probable prolyl 4-hydroxylase 4 [Salvia hispanica]		CADSNENCERWASLGECNKNPEYMIGSSDLPGYCRKSCKVC	XP_047983457.1	65.854	41	252	292	1.63e-09	62	75.61	6
>XP_009399758.2:294-334 PREDICTED: LOW QUALITY PROTEIN: probable prolyl 4-hydroxylase 6 [Musa acuminata subsp. malaccensis]		CTDEDANCPQWAAIGECKRNPVYMLGTPDYYGSCRKSCGAC	XP_009399758.2	58.537	41	294	334	1.63e-09	62.4	75.61	6
>KAJ8536785.1:265-305 hypothetical protein K7X08_035186 [Anisodus acutangulus]		CTDEDENCARWAATGECQRNPVFMVGSPDYYGTCRKSCNAC	KAJ8536785.1	53.659	41	265	305	1.65e-09	62	73.17	6
>XP_042064631.1:252-292 probable prolyl 4-hydroxylase 4 [Salvia splendens]		CADSNENCERWASLGECNKNPEYMIGSSDLPGYCRKSCKVC	XP_042064631.1	65.854	41	252	292	1.65e-09	62	75.61	6
>XP_008808711.2:257-297 probable prolyl 4-hydroxylase 6 isoform X2 [Phoenix dactylifera]		CSDEDERCPEWAAAGECGKNSLYMVGTKDFDGYCRKSCRIC	XP_008808711.2	58.537	41	257	297	1.65e-09	62	80.49	6
>XP_059433800.1:235-275 probable prolyl 4-hydroxylase 12 isoform X2 [Corylus avellana]		CTDEDENCPRWATIGECQRNHVFMIGSPDYYGTCRKSCNAC	XP_059433800.1	56.098	41	235	275	1.66e-09	62	75.61	6
>THU66198.1:294-334 hypothetical protein C4D60_Mb05t11620 [Musa balbisiana]		CTDEDANCPQWAAIGECKRNPVYMLGTPDYYGSCRKSCGAC	THU66198.1	58.537	41	294	334	1.66e-09	62.4	75.61	6
>VDD38706.1:279-319 unnamed protein product [Brassica oleracea]		CVDENESCEKWAKAGECKKNPVYMVGSETDQGYCRKSCKAC	VDD38706.1	63.415	41	279	319	1.66e-09	62.4	80.49	6
>XP_043713209.1:232-272 probable prolyl 4-hydroxylase 7 isoform X3 [Telopea speciosissima]		CTDEEENCSQWAAIGECQRNPVYMIGSPDYYGSCRKSCKAC	XP_043713209.1	60.976	41	232	272	1.67e-09	62	73.17	6
>XP_008234214.1:269-311 PREDICTED: probable prolyl 4-hydroxylase 12 isoform X1 [Prunus mume]		SECTDEDNNCPNWASIGECQRNPVFMVGSPDYYGTCRKSCNVC	XP_008234214.1	58.14	43	269	311	1.74e-09	62	76.74	6
>KAK1266797.1:192-231 hypothetical protein QJS04_geneDACA014590 [Acorus gramineus]		DDELLCPKWASRGECQKNPLYMVGSHASLGFCRKSCKLCS	KAK1266797.1	65	40	192	231	1.75e-09	61.6	80	5
>XP_016650296.1:268-310 PREDICTED: probable prolyl 4-hydroxylase 12 isoform X2 [Prunus mume]		SECTDEDNNCPNWASIGECQRNPVFMVGSPDYYGTCRKSCNVC	XP_016650296.1	58.14	43	268	310	1.75e-09	62	76.74	6
>VDD19828.1:709-749 unnamed protein product [Brassica oleracea]		CTDMNESCERWAVLGECTKNPEYMVGSAELPGYCRRSCKAC	VDD19828.1	56.098	41	709	749	1.78e-09	62.4	70.73	6
>XP_019084942.1:258-301 PREDICTED: probable prolyl 4-hydroxylase 7 isoform X2 [Camelina sativa]		SGCVDENKSCEKWAKEGECQKNPTYMVGSENDHGYCRKSCKACS	XP_019084942.1	61.364	44	258	301	1.8e-09	62	77.27	6
>XP_027120834.1:476-516 probable prolyl 4-hydroxylase 4 [Coffea arabica]		CTDTSENCERWAALGECKKNPEYMVGSPEIPGSCRKSCKVC	XP_027120834.1	60.976	41	476	516	1.8e-09	62.4	73.17	6
>KAH7421159.1:181-221 hypothetical protein KP509_13G043000 [Ceratopteris richardii]		CTDDNERCSEWAAAGECTKNPAYMIGSDQYVGSCRRSCKVC	KAH7421159.1	63.415	41	181	221	1.87e-09	61.2	73.17	6
>XP_022866930.1:96-136 probable prolyl 4-hydroxylase 4 [Olea europaea var. sylvestris]		CTDANENCERWASLGECTKNPEYMVGSSDLPGYCRKSCKAC	XP_022866930.1	63.415	41	96	136	1.89e-09	59.7	73.17	6
>XP_010514553.1:272-315 PREDICTED: probable prolyl 4-hydroxylase 7 [Camelina sativa]		SGCVDENESCEKWAKEGECQKNPTYMVGSENDHGYCRKSCKACS	XP_010514553.1	61.364	44	272	315	1.92e-09	62	77.27	6
>KAJ8437216.1:257-297 hypothetical protein Cgig2_012485 [Carnegiea gigantea]		CTDEDENCPKWAAIGECQRNPVFMVGSPDYYGTCRKSCNVC	KAJ8437216.1	58.537	41	257	297	1.93e-09	62	78.05	6
>KAJ4968281.1:264-304 hypothetical protein NE237_014982 [Protea cynaroides]		CKDENDNCERWAALGECTKNPEYMVGSADLPGACRRSCKVC	KAJ4968281.1	65.854	41	264	304	1.93e-09	62	75.61	6
>XP_039784364.1:260-301 probable prolyl 4-hydroxylase 7 [Panicum virgatum]		CEDDNALCPQWAAVGECAKNPNYMVGTKEAPGFCRKSCKVCA	XP_039784364.1	61.905	42	260	301	1.93e-09	62	78.57	6
>KAG2549140.1:240-281 hypothetical protein PVAP13_9KG172500 [Panicum virgatum]		CEDDNALCPQWAAVGECAKNPNYMVGTKEAPGFCRKSCKVCA	KAG2549140.1	61.905	42	240	281	1.95e-09	62	78.57	6
>MBA0858189.1:283-323 hypothetical protein [Gossypium schwendimanii]		CSDEDPSCPEWAAVGECQRNPVFMVGSPDYYGTCRKSCNAC	MBA0858189.1	56.098	41	283	323	1.98e-09	62	78.05	6
>AQK65462.1:168-209 putative prolyl 4-hydroxylase 12 [Zea mays]		CEDDNVLCPQWAAVGECAKNPNYMVGTKEAPGFCRKSCKVCA	AQK65462.1	61.905	42	168	209	1.98e-09	61.2	78.57	6
>KAK3153694.1:262-303 hypothetical protein QOZ80_2BG0179840 [Eleusine coracana subsp. coracana]		CEDDNTLCPQWAAVGECAKNPNYMVGTKEAPGFCRKSCKVCA	KAK3153694.1	61.905	42	262	303	1.99e-09	62	78.57	6
>XP_043713198.1:278-318 probable prolyl 4-hydroxylase 6 isoform X1 [Telopea speciosissima]		CTDEEENCSQWAAIGECQRNPVYMIGSPDYYGSCRKSCKAC	XP_043713198.1	60.976	41	278	318	1.99e-09	62	73.17	6
>XP_043713205.1:278-318 probable prolyl 4-hydroxylase 6 isoform X2 [Telopea speciosissima]		CTDEEENCSQWAAIGECQRNPVYMIGSPDYYGSCRKSCKAC	XP_043713205.1	60.976	41	278	318	1.99e-09	62	73.17	6
>XP_022134044.1:273-313 probable prolyl 4-hydroxylase 7 [Momordica charantia]		CVDENENCASWAKRGECKKNPTYMVGSESALGYCRKSCQAC	XP_022134044.1	60.976	41	273	313	2e-09	62	78.05	6
>XP_010425628.1:273-316 PREDICTED: probable prolyl 4-hydroxylase 7 isoform X1 [Camelina sativa]		SGCVDENKSCEKWAKEGECQKNPTYMVGSENDHGYCRKSCKACS	XP_010425628.1	61.364	44	273	316	2e-09	62	77.27	6
>CAJ1946893.1:276-317 unnamed protein product [Sphenostylis stenocarpa]		CVDENENCPRWAKIGECEKNPLYMVGGDGVKGKCMKSCNICS	CAJ1946893.1	61.905	42	276	317	2.01e-09	62	73.81	6
>KAJ6813623.1:259-299 prolyl 4-hydroxylase 2 precursor [Iris pallida]		CTDENELCPGWALLGECKKNPIYMVGSKTSPGFCRKSCKIC	KAJ6813623.1	63.415	41	259	299	2.02e-09	62	78.05	6
>KAH0467900.1:283-323 hypothetical protein IEQ34_002933 [Dendrobium chrysotoxum]		CVDENELCSKWAALGECSRNPLYMLGSKDSRGFCRKSCNVC	KAH0467900.1	63.415	41	283	323	2.02e-09	62	75.61	6
>XP_017238900.1:257-299 PREDICTED: probable prolyl 4-hydroxylase 12 [Daucus carota subsp. sativus]		SDCSDEDDNCPKWAAIGECERNPVFMIGSPDYYGTCRKSCNAC	XP_017238900.1	58.14	43	257	299	2.02e-09	62	74.42	6
>XP_021849144.1:273-313 probable prolyl 4-hydroxylase 4 [Spinacia oleracea]		CSDRNQNCEKWATLGECTRNPEYMVGTADLPGYCRRSCKVC	XP_021849144.1	60.976	41	273	313	2.04e-09	62	78.05	6
>KAG6428085.1:81-121 hypothetical protein SASPL_112334 [Salvia splendens]		CSDSDENCERWASLGECNKNPEYMIGSSDLPGYCRKSCKVC	KAG6428085.1	63.415	41	81	121	2.08e-09	59.3	75.61	6
>XP_010438855.1:251-291 PREDICTED: probable prolyl 4-hydroxylase 12 isoform X1 [Camelina sativa]		CSDEDDNCPRWAELGECKKNPVYMIGSPDYYGTCRKSCNAC	XP_010438855.1	60.976	41	251	291	2.09e-09	62	75.61	6
>XP_019224441.1:263-303 PREDICTED: probable prolyl 4-hydroxylase 12 isoform X1 [Nicotiana attenuata]		CTDEDENCAQWAATGECERNAVFMVGSPDYYGTCRKSCNAC	XP_019224441.1	56.098	41	263	303	2.1e-09	62	70.73	6
>ONM06487.1:168-209 putative prolyl 4-hydroxylase 12 [Zea mays]		CEDDNILCPQWAAVGECAKNPNYMVGTKEAPGFCRKSCKVCA	ONM06487.1	61.905	42	168	209	2.11e-09	60.8	78.57	6
>OAY64085.1:196-236 Prolyl 4-hydroxylase 2 [Ananas comosus]		CSDENVMCPQWAAAGECLKNSLYMVGINDTHGFCRKSCGIC	OAY64085.1	63.415	41	196	236	2.13e-09	61.2	73.17	6
>KZN00622.1:239-281 hypothetical protein DCAR_009376 [Daucus carota subsp. sativus]		SDCSDEDDNCPKWAAIGECERNPVFMIGSPDYYGTCRKSCNAC	KZN00622.1	58.14	43	239	281	2.15e-09	61.6	74.42	6
>XP_010502850.1:273-316 PREDICTED: probable prolyl 4-hydroxylase 7 [Camelina sativa]		SGCVDENESCEKWAKEGECQKNPTYMVGSENDHGYCRKSCKACS	XP_010502850.1	61.364	44	273	316	2.15e-09	62	77.27	6
>XP_026665630.2:282-322 probable prolyl 4-hydroxylase 6 isoform X1 [Phoenix dactylifera]		CSDEDERCPEWAAAGECGKNSLYMVGTKDFDGYCRKSCRIC	XP_026665630.2	58.537	41	282	322	2.15e-09	62	80.49	6
>XP_010448408.1:251-291 PREDICTED: probable prolyl 4-hydroxylase 12 isoform X1 [Camelina sativa]		CSDEDDNCPRWAELGECKKNPVYMIGSPDYYGTCRKSCNAC	XP_010448408.1	60.976	41	251	291	2.15e-09	61.6	75.61	6
>KAJ8505668.1:294-334 hypothetical protein OPV22_006554 [Ensete ventricosum]		CTDEDANCPQWAAKGECKRNPVYMLGTPDYYGSCRKSCGAC	KAJ8505668.1	58.537	41	294	334	2.17e-09	62	75.61	6
>KNA07276.1:251-291 hypothetical protein SOVF_173400 [Spinacia oleracea]		CSDRNQNCEKWATLGECTRNPEYMVGTADLPGYCRRSCKVC	KNA07276.1	60.976	41	251	291	2.18e-09	61.6	78.05	6
>NP_566838.1:272-315 Oxoglutarate/iron-dependent oxygenase [Arabidopsis thaliana]		SGCMDENVSCEKWAKAGECQKNPTYMVGSDKDHGYCRKSCKACS	NP_566838.1	61.364	44	272	315	2.19e-09	62	77.27	6
>XP_043687073.1:276-316 probable prolyl 4-hydroxylase 7 [Telopea speciosissima]		CVDENENCSRWAATGECDKNPRYMVGTGDSYGFCRKSCNVC	XP_043687073.1	63.415	41	276	316	2.19e-09	62	75.61	6
>RZB46043.1:262-303 putative prolyl 4-hydroxylase 7 isoform A [Glycine soja]		CVDENENCPRWAKVGECDKNPLYMVGGEGVRGSCMKSCNVCT	RZB46043.1	61.905	42	262	303	2.22e-09	62	73.81	6
>KAI8029948.1:273-315 putative prolyl 4-hydroxylase 12 [Camellia lanceoleosa]		SDCTDEDENCPQWAVNGECQRNPVFMIGSPDYYGTCRKSCNAC	KAI8029948.1	58.14	43	273	315	2.22e-09	62	74.42	6
>AAL57673.1:272-315 AT3g28480/MFJ20_16 [Arabidopsis thaliana]		SGCMDENVSCEKWAKAGECQKNPTYMVGSDKDHGYCRKSCKACS	AAL57673.1	61.364	44	272	315	2.23e-09	62	77.27	6
>KAH0937176.1:661-701 hypothetical protein HID58_004637 [Brassica napus]		CTDMNESCERWAVLGECTKNPEYMVGSAELPGYCRRSCKAC	KAH0937176.1	56.098	41	661	701	2.23e-09	62	70.73	6
>KAA3464352.1:302-340 putative prolyl 4-hydroxylase 7 [Gossypium australe]		CVDENENCAGWAKAGECEKNPTYMVGSRGSLGFCRKSCK	KAA3464352.1	69.231	39	302	340	2.24e-09	62	76.92	5
>KAJ6820356.1:262-302 prolyl 4-hydroxylase 2 precursor [Iris pallida]		CTDENELCPGWALLGECKKNPIYMVGSKTSPGFCRKSCKIC	KAJ6820356.1	63.415	41	262	302	2.24e-09	61.6	78.05	6
>XP_038976008.1:256-296 probable prolyl 4-hydroxylase 6 isoform X2 [Phoenix dactylifera]		CSDEDEHCPEWAAAGECVKNFLFMVGTEDFDGFCRKSCRVC	XP_038976008.1	60.976	41	256	296	2.25e-09	61.6	80.49	6
>XP_020080950.1:109-149 probable prolyl 4-hydroxylase 7 isoform X2 [Ananas comosus]		CTDEDDNCPRWAAIGECQRNPVFMAGTPDYYGACRKSCHIC	XP_020080950.1	53.659	41	109	149	2.26e-09	59.7	75.61	6
>XP_006421954.1:272-312 probable prolyl 4-hydroxylase 12 [Citrus x clementina]		CTDEDDNCPHWAAVGECQRNPVYMLGSPDYYGTCRKSCHAC	XP_006421954.1	58.537	41	272	312	2.27e-09	62	73.17	6
>XP_019224442.1:226-266 PREDICTED: probable prolyl 4-hydroxylase 12 isoform X2 [Nicotiana attenuata]		CTDEDENCAQWAATGECERNAVFMVGSPDYYGTCRKSCNAC	XP_019224442.1	56.098	41	226	266	2.27e-09	61.6	70.73	6
>KAH9677769.1:273-313 putative prolyl 4-hydroxylase 12 [Citrus sinensis]		CTDEDDNCPHWAAVGECQRNPVYMLGSPDYYGTCRKSCHAC	KAH9677769.1	58.537	41	273	313	2.27e-09	62	73.17	6
>XP_006490420.1:273-313 probable prolyl 4-hydroxylase 12 [Citrus sinensis]		CTDEDDNCPHWAAVGECQRNPVYMLGSPDYYGTCRKSCHAC	XP_006490420.1	58.537	41	273	313	2.27e-09	62	73.17	6
>GAY41136.1:273-313 hypothetical protein CUMW_057120 [Citrus unshiu]		CTDEDDNCPHWAAVGECQRNPVYMLGSPDYYGTCRKSCHAC	GAY41136.1	58.537	41	273	313	2.27e-09	62	73.17	6
>KAG4926390.1:282-323 hypothetical protein JHK85_052876 [Glycine max]		CVDENENCPRWAKVGECDKNPLYMVGGEGVRGSCMKSCNVCT	KAG4926390.1	61.905	42	282	323	2.29e-09	62	73.81	6
>KAF8720511.1:260-301 hypothetical protein HU200_023757 [Digitaria exilis]		CEDDNVLCPQWAAVGECAKNPNYMVGTKEAPGFCRKSCKVCA	KAF8720511.1	61.905	42	260	301	2.29e-09	61.6	78.57	6
>XP_028075272.1:273-315 probable prolyl 4-hydroxylase 12 isoform X1 [Camellia sinensis]		SDCTDEDENCPQWAVNGECQRNPVFMIGSPDYYGTCRKSCTAC	XP_028075272.1	58.14	43	273	315	2.31e-09	62	74.42	6
>XP_023916263.1:280-318 probable prolyl 4-hydroxylase 7 [Quercus suber]		CVDENENCPVWAKAGECKRNPLYMVGDDGKCRKSCKVCS	XP_023916263.1	66.667	42	280	318	2.32e-09	62	78.57	6
>XP_003554232.1:277-318 probable prolyl 4-hydroxylase 7 [Glycine max]		CVDENENCPRWAKVGECDKNPLYMVGGEGVRGSCMKSCNVCT	XP_003554232.1	61.905	42	277	318	2.32e-09	62	73.81	6
>KAF3326337.1:259-300 putative prolyl 4-hydroxylase 7 [Carex littledalei]		CEDQNVQCAQWATVGECAKNPNYMVGNKKSPGFCRKSCGVCS	KAF3326337.1	66.667	42	259	300	2.33e-09	61.6	76.19	6
>KAJ8467106.1:259-299 hypothetical protein OPV22_029658 [Ensete ventricosum]		CTDQNESCQRWAALGECTKNPEYMVGTADLAGFCRRSCNVC	KAJ8467106.1	58.537	41	259	299	2.33e-09	61.6	70.73	6
>NP_001189994.1:280-323 Oxoglutarate/iron-dependent oxygenase [Arabidopsis thaliana]		SGCMDENVSCEKWAKAGECQKNPTYMVGSDKDHGYCRKSCKACS	NP_001189994.1	61.364	44	280	323	2.33e-09	62	77.27	6
>CAB4271435.1:667-709 unnamed protein product [Prunus armeniaca]		SECTDEDDNCPNWASIGECQRNPVFMVGSPDYYGTCRKSCNVC	CAB4271435.1	58.14	43	667	709	2.34e-09	62	76.74	6
>XP_009620880.1:262-302 probable prolyl 4-hydroxylase 12 isoform X2 [Nicotiana tomentosiformis]		CTDEDDNCAQWAATGECERNAVFMVGSPDYYGTCRKSCNAC	XP_009620880.1	56.098	41	262	302	2.36e-09	61.6	70.73	6
>KAK1288594.1:256-295 hypothetical protein QJS10_CPB19g00868 [Acorus calamus]		DDELLCPEWASRGECQKNPLYMVGSHASLGFCRKSCKLCS	KAK1288594.1	65	40	256	295	2.37e-09	61.6	80	5
>XP_016470098.1:263-303 PREDICTED: probable prolyl 4-hydroxylase 12 isoform X1 [Nicotiana tabacum]		CTDEDDNCAQWAATGECERNAVFMVGSPDYYGTCRKSCNAC	XP_016470098.1	56.098	41	263	303	2.37e-09	61.6	70.73	6
>BAB02864.1:288-331 prolyl 4-hydroxylase alpha subunit-like protein [Arabidopsis thaliana]		SGCMDENVSCEKWAKAGECQKNPTYMVGSDKDHGYCRKSCKACS	BAB02864.1	61.364	44	288	331	2.38e-09	62	77.27	6
>XP_009620879.1:263-303 probable prolyl 4-hydroxylase 12 isoform X1 [Nicotiana tomentosiformis]		CTDEDDNCAQWAATGECERNAVFMVGSPDYYGTCRKSCNAC	XP_009620879.1	56.098	41	263	303	2.39e-09	61.6	70.73	6
>KAF5959992.1:285-327 hypothetical protein HYC85_001201, partial [Camellia sinensis]		SDCTDEDENCPQWAVNGECQRNPVFMIGSPDYYGTCRKSCSAC	KAF5959992.1	58.14	43	285	327	2.4e-09	62	74.42	6
>EEC76363.1:257-298 hypothetical protein OsI_13952 [Oryza sativa Indica Group]		CSDENERCTRWAAVGECYRNPKYMVGTKDSLGFCRKSCGVCS	EEC76363.1	59.524	42	257	298	2.43e-09	62	76.19	6
>CAB4301873.1:680-722 unnamed protein product [Prunus armeniaca]		SECTDEDDNCPNWASIGECQRNPVFMVGSPDYYGTCRKSCNVC	CAB4301873.1	58.14	43	680	722	2.46e-09	62	76.74	6
>XP_019085360.1:209-252 PREDICTED: probable prolyl 4-hydroxylase 6 [Camelina sativa]		SGCVDENESCEIWAMEGECEKNPGYMVGSEKELGFCRKSCKACS	XP_019085360.1	63.636	44	209	252	2.5e-09	61.2	72.73	6
>KAJ4765836.1:104-144 Prolyl 4-hydroxylase subunit alpha-2 [Rhynchospora pubera]		CTDEDDNCASWAELGECERNPVFMLGSSDYSGACRKSCKAC	KAJ4765836.1	58.537	41	104	144	2.52e-09	59.7	73.17	6
>XP_004152378.1:271-311 probable prolyl 4-hydroxylase 12 [Cucumis sativus]		CFDEDKSCPQWAAIGECERNAVFMVGSPDYYGTCRKSCNAC	XP_004152378.1	56.098	41	271	311	2.52e-09	61.6	73.17	6
>KAH7421158.1:276-316 hypothetical protein KP509_13G043000 [Ceratopteris richardii]		CTDDNERCSEWAAAGECTKNPAYMIGSDQYVGSCRRSCKVC	KAH7421158.1	63.415	41	276	316	2.54e-09	61.6	73.17	6
>ONM06481.1:264-305 putative prolyl 4-hydroxylase 12 [Zea mays]		CEDDNILCPQWAAVGECAKNPNYMVGTKEAPGFCRKSCKVCA	ONM06481.1	61.905	42	264	305	2.55e-09	61.6	78.57	6
>MCO5559317.1:277-317 hypothetical protein [Adiantum nelumboides]		CEDENVNCAEWAAAGECEKNPTYMVGSEKYPGACRASCSVC	MCO5559317.1	65.854	41	277	317	2.6e-09	61.6	75.61	6
>XP_039009892.1:265-306 probable prolyl 4-hydroxylase 7 [Hibiscus syriacus]		CVDENESCPAWAKAGECKRNPNYMVGTDASPGYCRKSCNVCS	XP_039009892.1	61.905	42	265	306	2.6e-09	61.6	80.95	6
>XP_028775294.1:278-319 LOW QUALITY PROTEIN: probable prolyl 4-hydroxylase 7 [Prosopis alba]		CVDENVNCSKWAKVGECEKNPLYMVGNEEVKGFCMKSCNVCT	XP_028775294.1	61.905	42	278	319	2.68e-09	61.6	76.19	6
>XP_040933414.1:263-302 probable prolyl 4-hydroxylase 6 [Gossypium hirsutum]		CVDKNGNCLFWAKAGECEKNPAYMVGSEEFSGYCRKSCKF	XP_040933414.1	67.5	40	263	302	2.69e-09	61.6	77.5	5
>XP_034574082.1:260-301 probable prolyl 4-hydroxylase 7 [Setaria viridis]		CEDDNVLCPQWAAVGECAKNPNYMVGTKEAPGFCRKSCKVCA	XP_034574082.1	61.905	42	260	301	2.69e-09	61.6	78.57	6
>KAF9617632.1:242-284 hypothetical protein IFM89_037695 [Coptis chinensis]		SECTDEEDSCPEWAARGECNRNPMYMIGTPDYYGSCRKSCKVC	KAF9617632.1	58.14	43	242	284	2.7e-09	61.6	74.42	6
>TYI08828.1:263-302 hypothetical protein ES332_A09G029200v1 [Gossypium tomentosum]		CVDKNGNCLFWAKAGECEKNPAYMVGSEEFSGYCRKSCKF	TYI08828.1	67.5	40	263	302	2.74e-09	61.6	77.5	5
>KAJ1695594.1:260-300 hypothetical protein LUZ63_012292 [Rhynchospora breviuscula]		CTDQNESCAKWAALGECIKNPAYMVGTADLPGFCRRSCNVC	KAJ1695594.1	58.537	41	260	300	2.81e-09	61.6	70.73	6
>XP_038976007.1:281-321 probable prolyl 4-hydroxylase 6 isoform X1 [Phoenix dactylifera]		CSDEDEHCPEWAAAGECVKNFLFMVGTEDFDGFCRKSCRVC	XP_038976007.1	60.976	41	281	321	2.81e-09	61.6	80.49	6
>XP_010242572.1:259-301 PREDICTED: probable prolyl 4-hydroxylase 4 [Nelumbo nucifera]		SGCKDQNESCERWAALGECTKNPSYMVGTPDLPGYCRRSCKVC	XP_010242572.1	62.791	43	259	301	2.82e-09	61.6	76.74	6
>OMO68384.1:255-295 Metridin-like ShK toxin [Corchorus capsularis]		CVDEDTNCPQWAAVGECQRNPVFMVGSPDYYGTCRKSCNAC	OMO68384.1	58.537	41	255	295	2.83e-09	61.6	75.61	6
>XP_044506975.1:271-312 probable prolyl 4-hydroxylase 7 [Mangifera indica]		CDDEDMNCPLWAKEGECRKNPSYMVGTETSPGYCRKSCNVCT	XP_044506975.1	61.905	42	271	312	2.85e-09	61.6	76.19	6
>GKU89308.1:160-200 hypothetical protein SLEP1_g3461 [Rubroshorea leprosula]		CTDEEESCPEWAALGECQKNPVFMIGSPDYYGTCRKSCNVC	GKU89308.1	58.537	41	160	200	2.86e-09	60.5	75.61	6
>KAJ1293142.1:259-301 hypothetical protein BS78_01G045300 [Paspalum vaginatum]		SPCSDDNELCPRWAAIGECHKNPTYMVGTKDTLGFCRKSCGLC	KAJ1293142.1	58.14	43	259	301	2.87e-09	61.6	74.42	6
>XP_020080949.1:139-179 probable prolyl 4-hydroxylase 7 isoform X1 [Ananas comosus]		CTDEDDNCPRWAAIGECQRNPVFMAGTPDYYGACRKSCHIC	XP_020080949.1	53.659	41	139	179	2.9e-09	60.1	75.61	6
>XP_039827799.1:260-301 probable prolyl 4-hydroxylase 7 [Panicum virgatum]		CEDDNVLCPQWAAVGECAKNPNYMVGTKEAPGFCRKSCKVCA	XP_039827799.1	61.905	42	260	301	2.92e-09	61.6	78.57	6
>XP_057856444.1:280-320 probable prolyl 4-hydroxylase 6 [Cryptomeria japonica]		CVDENQSCAHWAAVGECKKNPVYMVGSPDSPGSCRKSCRVC	XP_057856444.1	63.415	41	280	320	2.96e-09	61.6	78.05	6
>RLN17174.1:271-312 putative prolyl 4-hydroxylase 7 [Panicum miliaceum]		CEDDNVLCPQWAAVGECAKNPNYMVGTKEAPGFCRKSCKVCA	RLN17174.1	61.905	42	271	312	3.07e-09	61.6	78.57	6
>ACG35468.1:256-297 prolyl 4-hydroxylase [Zea mays]		CEDDNVLCPQWAAVGECAKNPNYMVGTKEAPGFCRKSCKVCA	ACG35468.1	61.905	42	256	297	3.08e-09	61.2	78.57	6
>NP_001132477.1:256-297 Probable prolyl 4-hydroxylase 7 precursor [Zea mays]		CEDDNVLCPQWAAVGECAKNPNYMVGTKEAPGFCRKSCKVCA	NP_001132477.1	61.905	42	256	297	3.08e-09	61.2	78.57	6
>XP_008230700.1:277-318 PREDICTED: probable prolyl 4-hydroxylase 7 [Prunus mume]		CADGNDNCPLWAKAGECERNPTYMVGSKGLPGFCRKSCNMCS	XP_008230700.1	64.286	42	277	318	3.1e-09	61.6	73.81	6
>PWA56204.1:311-350 Oxoglutarate/iron-dependent dioxygenase [Artemisia annua]		CRDEHITCPEWAAHGECVKNGPYMVGSANSPGKCRKSCKV	PWA56204.1	60	40	311	350	3.12e-09	61.6	75	5
>PUZ39054.1:260-301 hypothetical protein GQ55_9G250800 [Panicum hallii var. hallii]		CEDDNVLCPQWAAVGECAKNPNYMVGTKEAPGFCRKSCKVCA	PUZ39054.1	61.905	42	260	301	3.13e-09	61.2	78.57	6
>XP_004983172.1:260-301 probable prolyl 4-hydroxylase 7 [Setaria italica]		CEDDNVLCPQWAAVGECAKNPNYMVGTKEAPGFCRKSCKVCA	XP_004983172.1	61.905	42	260	301	3.13e-09	61.2	78.57	6
>RLN42275.1:271-312 putative prolyl 4-hydroxylase 7 [Panicum miliaceum]		CEDDNVLCPQWAAVGECTKNPNYMVGTKEAPGFCRKSCKVCA	RLN42275.1	61.905	42	271	312	3.13e-09	61.6	78.57	6
>ONM06482.1:330-371 putative prolyl 4-hydroxylase 12 [Zea mays]		CEDDNILCPQWAAVGECAKNPNYMVGTKEAPGFCRKSCKVCA	ONM06482.1	61.905	42	330	371	3.14e-09	61.6	78.57	6
>XP_025794863.1:260-301 probable prolyl 4-hydroxylase 7 [Panicum hallii]		CEDDNVLCPQWAAVGECAKNPNYMVGTKEAPGFCRKSCKVCA	XP_025794863.1	61.905	42	260	301	3.16e-09	61.2	78.57	6
>XP_020881940.1:272-315 probable prolyl 4-hydroxylase 7 [Arabidopsis lyrata subsp. lyrata]		SGCVDENVSCEKWAKAGECQKNPTYMVGSDKDHGYCRKSCNVCS	XP_020881940.1	61.364	44	272	315	3.16e-09	61.6	77.27	6
>KAG7559093.1:272-315 ShKT domain [Arabidopsis thaliana x Arabidopsis arenosa]		SGCVDENVSCEKWAKAGECQKNPTYMVGSDKDHGYCRKSCNVCS	KAG7559093.1	61.364	44	272	315	3.16e-09	61.6	77.27	6
>XP_016727850.1:268-308 probable prolyl 4-hydroxylase 7 [Gossypium hirsutum]		CVDENENCAGWAKAGECKKNPTYMVGSGGSPGFCRKSCKVC	XP_016727850.1	68.293	41	268	308	3.21e-09	61.2	75.61	6
>PPD98093.1:240-280 hypothetical protein GOBAR_DD04883 [Gossypium barbadense]		CVDENENCAGWAKAGECKKNPTYMVGSGGSPGFCRKSCKVC	PPD98093.1	68.293	41	240	280	3.22e-09	61.2	75.61	6
>KAH0710466.1:194-235 hypothetical protein KY284_011893 [Solanum tuberosum]		CIDMYPECSSWAASGECDKNPSYMVGTQEYVAHCRKSCNVCS	KAH0710466.1	59.524	42	194	235	3.26e-09	60.8	73.81	6
>KAF8732000.1:272-312 hypothetical protein HU200_015950 [Digitaria exilis]		CTDKSQYCAQWAAAGECGKNPVYMVGTEGSPGQCRKSCKVC	KAF8732000.1	65.854	41	272	312	3.27e-09	61.2	78.05	6
>CAD6205127.1:257-298 unnamed protein product [Miscanthus lutarioriparius]		CEDDNILCPQWAAVGECAKNPNYMVGTKEAPGFCRKSCKVCA	CAD6205127.1	61.905	42	257	298	3.28e-09	61.2	78.57	6
>NP_001169835.1:257-298 prolyl 4-hydroxylase 2 precursor 1 precursor [Zea mays]		CEDDNILCPQWAAVGECAKNPNYMVGTKEAPGFCRKSCKVCA	NP_001169835.1	61.905	42	257	298	3.28e-09	61.2	78.57	6
>XP_002467256.1:261-302 probable prolyl 4-hydroxylase 7 [Sorghum bicolor]		CEDDNVLCPQWAAVGECAKNPNYMVGTKEAPGFCRKSCKVCA	XP_002467256.1	61.905	42	261	302	3.34e-09	61.2	78.57	6
>KAG7563894.1:272-315 ShKT domain [Arabidopsis suecica]		SGCVDENVSCQKWAKAGECQKNPTYMVGSDKDHGYCRKSCNVCS	KAG7563894.1	61.364	44	272	315	3.36e-09	61.2	77.27	6
>KAG5560001.1:621-661 hypothetical protein RHGRI_003322 [Rhododendron griersonianum]		CTDTNGNCERWAALGECTNNPEYMVGTTELPGNCRRSCKIC	KAG5560001.1	53.659	41	621	661	3.37e-09	61.6	70.73	6
>XP_038709080.1:266-308 probable prolyl 4-hydroxylase 12 isoform X1 [Tripterygium wilfordii]		SDCIDEDDNCFQWAAIGECQRNPVYMIGSPDYYGTCRKSCNVC	XP_038709080.1	60.465	43	266	308	3.4e-09	61.2	74.42	6
>KAH0774659.1:276-317 hypothetical protein KY290_011796 [Solanum tuberosum]		CIDMYPECSSWAASGECDKNPSYMVGTQEYVAHCRKSCNVCS	KAH0774659.1	59.524	42	276	317	3.47e-09	61.2	73.81	6
>CAD6212579.1:257-298 unnamed protein product [Miscanthus lutarioriparius]		CEDDNVLCPQWAAVGECAKNPNYMVGTKEAPGFCRKSCKVCA	CAD6212579.1	61.905	42	257	298	3.52e-09	61.2	78.57	6
>KAG0489127.1:258-298 hypothetical protein HPP92_007938 [Vanilla planifolia]		CVDENDICSTWAAAGECDKNPLYMIGSKTSPGYCRRSCNVC	KAG0489127.1	63.415	41	258	298	3.61e-09	61.2	78.05	6
>KAK2983527.1:187-229 hypothetical protein RJ640_023061, partial [Escallonia rubra]		SDCTDEEESCPQWAAIGECQKNPIFMIGSPDYYGTCRKSCNAC	KAK2983527.1	58.14	43	187	229	3.62e-09	60.5	72.09	6
>PUZ36522.1:259-299 hypothetical protein GQ55_9G044700 [Panicum hallii var. hallii]		CSDDNELCPKWAAIGECYKNPTYMVGSKDTLGFCRKSCGLC	PUZ36522.1	60.976	41	259	299	3.62e-09	61.2	75.61	6
>KAI4351552.1:309-350 hypothetical protein L6164_005909 [Bauhinia variegata]		CVDEDDNCPMWAKRGECAKNPLYMVGNEDVKGYCMKSCNACS	KAI4351552.1	61.905	42	309	350	3.72e-09	61.2	73.81	6
>CAI5485559.1:313-354 unnamed protein product [Closterium sp. Naga37s-1]		CTDEHPNCGMWAAGGECKRNPGYMVGEGGYVGNCRKSCKVCS	CAI5485559.1	61.905	42	313	354	3.74e-09	61.2	76.19	6
>OIT03288.1:275-315 putative prolyl 4-hydroxylase 4 [Nicotiana attenuata]		CADQNENCERWAALGECTKNPEYMVGSSDLPGSCRKSCKAC	OIT03288.1	65.854	41	275	315	3.78e-09	61.2	70.73	6
>KAI3713189.1:270-310 hypothetical protein L1987_71762 [Smallanthus sonchifolius]		CKDENDSCSAWAATGECTKNPVYMVGSAEGAGYCRKSCKAC	KAI3713189.1	60.976	41	270	310	3.79e-09	61.2	75.61	6
>RLN33064.1:260-300 putative prolyl 4-hydroxylase 4 [Panicum miliaceum]		CTDKSEHCAQWAAAGECRKNPVYMVGTEGLPGQCRKSCKVC	RLN33064.1	63.415	41	260	300	3.82e-09	61.2	78.05	6
>PIA44681.1:266-306 hypothetical protein AQUCO_01700346v1 [Aquilegia coerulea]		CADENERCEQWAALGECTKNPEYMVGTSNLPGACRRSCKVC	PIA44681.1	58.537	41	266	306	3.85e-09	61.2	70.73	6
>KAG9145688.1:269-309 hypothetical protein Leryth_022104 [Lithospermum erythrorhizon]		CKDMNEQCARWAAIGECKKNPVYMVGTKESPGFCRQSCKVC	KAG9145688.1	60.976	41	269	309	3.97e-09	61.2	80.49	6
>GKU89307.1:157-197 hypothetical protein SLEP1_g3461 [Rubroshorea leprosula]		CTDEEESCPEWAALGECQKNPVFMIGSPDYYGTCRKSCNVC	GKU89307.1	58.537	41	157	197	3.97e-09	60.1	75.61	6
>VVA92630.1:262-304 unnamed protein product [Arabis nemorensis]		SECSDEDDNCGKWAELGECKKNPVYMIGSPDYFGTCRKSCKAC	VVA92630.1	60.465	43	262	304	3.97e-09	61.2	74.42	6
>KAJ1293144.1:258-298 hypothetical protein BS78_01G045500 [Paspalum vaginatum]		CSDDNELCPKWAAIGECRKNPTYMVGTKDTLGNCRKSCGLC	KAJ1293144.1	58.537	41	258	298	3.99e-09	61.2	78.05	6
>KAI0524952.1:258-298 hypothetical protein KFK09_004342 [Dendrobium nobile]		CVDENELCSKWAALGECSKNPVYMLGSKDSRGFCRKSCNVC	KAI0524952.1	63.415	41	258	298	3.99e-09	61.2	75.61	6
>XP_019245600.1:256-296 PREDICTED: probable prolyl 4-hydroxylase 4 [Nicotiana attenuata]		CADQNENCERWAALGECTKNPEYMVGSSDLPGSCRKSCKAC	XP_019245600.1	65.854	41	256	296	4e-09	61.2	70.73	6
>VAH74120.1:199-239 unnamed protein product [Triticum turgidum subsp. durum]		CTDEDGNCVSWAAAGECEKNPVFMIGSSDYYGTCRKSCHAC	VAH74120.1	60.976	41	199	239	4.03e-09	60.5	73.17	6
>XP_054809179.1:288-328 probable prolyl 4-hydroxylase 6 isoform X2 [Prosopis cineraria]		CVDENVNCSKWAKVGECEKNPLYMVGNEQVKGYCMKSCNVC	XP_054809179.1	63.415	41	288	328	4.04e-09	61.2	75.61	6
>XP_054797197.1:297-337 probable prolyl 4-hydroxylase 7 isoform X1 [Prosopis cineraria]		CVDENVNCSKWAKVGECEKNPLYMVGNEQVKGYCMKSCNVC	XP_054797197.1	63.415	41	297	337	4.12e-09	61.2	75.61	6
>XP_020675218.1:258-298 probable prolyl 4-hydroxylase 7 isoform X2 [Dendrobium catenatum]		CVDENELCSKWAALGECSKNPVYMLGSKDSRGFCRKSCNVC	XP_020675218.1	63.415	41	258	298	4.16e-09	60.8	75.61	6
>XP_042056437.1:252-292 probable prolyl 4-hydroxylase 4 [Salvia splendens]		CSDSDENCERWASLGECNKNPEYMIGSSDLPGYCRKSCKVC	XP_042056437.1	63.415	41	252	292	4.17e-09	60.8	75.61	6
>XP_020091732.1:265-305 probable prolyl 4-hydroxylase 7 [Ananas comosus]		CSDENVMCPQWAAAGECLKNSLYMVGINDTHGFCRKSCGIC	XP_020091732.1	63.415	41	265	305	4.22e-09	61.2	73.17	6
>XP_020675217.1:283-323 probable prolyl 4-hydroxylase 6 isoform X1 [Dendrobium catenatum]		CVDENELCSKWAALGECSKNPVYMLGSKDSRGFCRKSCNVC	XP_020675217.1	63.415	41	283	323	4.23e-09	61.2	75.61	6
>XP_054809100.1:297-337 probable prolyl 4-hydroxylase 7 isoform X1 [Prosopis cineraria]		CVDENVNCSKWAKVGECEKNPLYMVGNEQVKGYCMKSCNVC	XP_054809100.1	63.415	41	297	337	4.25e-09	61.2	75.61	6
>KAK2447688.1:687-727 receptor cytosolic serine/threonine-protein kinase RBK2 [Trifolium repens]		CTDQHESCERWAALGECTKNPEYMVGSAGLPGYCRKSCKTC	KAK2447688.1	58.537	41	687	727	4.34e-09	61.2	70.73	6
>XP_054797205.1:288-328 probable prolyl 4-hydroxylase 6 isoform X2 [Prosopis cineraria]		CVDENVNCSKWAKVGECEKNPLYMVGNEQVKGYCMKSCNVC	XP_054797205.1	63.415	41	288	328	4.37e-09	61.2	75.61	6
>KAJ6386441.1:157-199 hypothetical protein OIU78_016370 [Salix suchowensis]		SECTDEDGNCSSWAALGECEKNPVYMIGSPDYYGTCRKSCNAC	KAJ6386441.1	60.465	43	157	199	4.39e-09	60.1	69.77	6
>XP_017973022.1:213-253 PREDICTED: probable prolyl 4-hydroxylase 12 isoform X2 [Theobroma cacao]		CVDEDANCPQWAALGECQRNPVFMVGSPDYYGTCRKTCNAC	XP_017973022.1	56.098	41	213	253	4.45e-09	60.5	75.61	6
>ONK59707.1:165-205 uncharacterized protein A4U43_C08F9540 [Asparagus officinalis]		CSDKNDLCAGWAALGECQKNPRYMVGSKDSPGFCRKSCKVC	ONK59707.1	65.854	41	165	205	4.47e-09	60.1	75.61	6
>CAB3494723.1:292-333 unnamed protein product [Digitaria exilis]		CDDDNVLCPQWAAVGECAKNPNYMVGTKEAPGFCRKSCKVCA	CAB3494723.1	61.905	42	292	333	4.48e-09	61.2	76.19	6
>KAF8722804.1:260-301 hypothetical protein HU200_021929 [Digitaria exilis]		CDDDNVLCPQWAAVGECAKNPNYMVGTKEAPGFCRKSCKVCA	KAF8722804.1	61.905	42	260	301	4.49e-09	60.8	76.19	6
>RID43456.1:272-315 hypothetical protein BRARA_I00318 [Brassica rapa]		SGCVDENESCSKWAKAGECKKNPTYMVGSDTDHGYCRKSCNVCS	RID43456.1	61.364	44	272	315	4.53e-09	60.8	77.27	6
>XP_014507047.1:251-291 probable prolyl 4-hydroxylase 12 [Vigna radiata var. radiata]		CTDQDENCPAWAAMGECQRNPVFMVGSPDYYGTCRKSCNAC	XP_014507047.1	58.537	41	251	291	4.54e-09	60.8	73.17	6
>KAJ6833479.1:150-190 putative prolyl 4-hydroxylase 6 [Iris pallida]		CTDEDNNCADWAASGECQRNPVFMLGSTDYYGSCRKSCGVC	KAJ6833479.1	56.098	41	150	190	4.54e-09	59.7	75.61	6
>KAJ8752447.1:217-259 hypothetical protein K2173_004083 [Erythroxylum novogranatense]		SECADEDDNCARWAAIGECQRKPVFMIGSPDYYGTCRKSCDAC	KAJ8752447.1	51.163	43	217	259	4.54e-09	60.8	69.77	6
>GMI86923.1:269-310 hypothetical protein like AT3G28480 [Hibiscus trionum]		CVDENENCSVWAKTGECEKNPSYMVGTNASPGYCRKSCNVCS	GMI86923.1	64.286	42	269	310	4.63e-09	60.8	73.81	6
>MCO5580584.1:474-516 hypothetical protein [Adiantum nelumboides]		SGCADEDERCAEWAAAGECTKNPAYMVGSDQSAGACRKSCKVC	MCO5580584.1	62.791	43	474	516	4.7e-09	61.2	74.42	6
>XP_044347783.1:226-266 probable prolyl 4-hydroxylase 7 isoform X2 [Triticum aestivum]		CTDEDGNCVSWAAAGECEKNPVFMIGSSDYYGTCRKSCHAC	XP_044347783.1	60.976	41	226	266	4.74e-09	60.8	73.17	6
>VAH74119.1:224-264 unnamed protein product [Triticum turgidum subsp. durum]		CTDEDGNCVSWAAAGECEKNPVFMIGSSDYYGTCRKSCHAC	VAH74119.1	60.976	41	224	264	4.77e-09	60.5	73.17	6
>XP_009772473.1:288-328 PREDICTED: probable prolyl 4-hydroxylase 4 [Nicotiana sylvestris]		CADQNENCERWAALGECTKNPEYMVGSSDLPGSCRKSCKAC	XP_009772473.1	65.854	41	288	328	4.83e-09	60.8	70.73	6
>KAF8703698.1:357-397 hypothetical protein HU200_031780 [Digitaria exilis]		CTDENESCAKWAALGECIKNPEYMVGTAASPGYCRRSCNVC	KAF8703698.1	56.098	41	357	397	4.87e-09	61.2	73.17	6
>PWA66067.1:276-317 oxoglutarate/iron-dependent oxygenase [Artemisia annua]		LCTDEDDNCQQWAAFGECERNPIFMVGTADYYGTCRRSCNVC	PWA66067.1	54.762	42	276	317	4.88e-09	60.8	76.19	6
>XP_030553553.1:276-318 probable prolyl 4-hydroxylase 7 [Rhodamnia argentea]		CKDENENCALWAKVGECEKNTLYMVGSNDAAYGYCRKSCGACS	XP_030553553.1	65.116	43	276	318	4.91e-09	60.8	74.42	6
>XP_022572635.1:194-234 probable prolyl 4-hydroxylase 12 isoform X4 [Brassica napus]		CSDEDENCGQWAELGECKKNPVYMIGSPDYFGTCRKSCNAC	XP_022572635.1	60.976	41	194	234	4.93e-09	60.5	73.17	6
>XP_051122751.1:238-278 probable prolyl 4-hydroxylase 12 isoform X3 [Andrographis paniculata]		CTDEDENCPHWAAIGECQRNPVFMIGSPDYYGTCRKSCHAC	XP_051122751.1	56.098	41	238	278	4.93e-09	60.8	73.17	6
>RCV40384.1:189-229 hypothetical protein SETIT_9G048800v2 [Setaria italica]		CSDDNDLCPKWAAIGECYKNPTYMVGTKDTLGFCRKSCGLC	RCV40384.1	58.537	41	189	229	4.94e-09	60.5	75.61	6
>XP_011470346.1:278-318 PREDICTED: probable prolyl 4-hydroxylase 12 isoform X1 [Fragaria vesca subsp. vesca]		CTDEDDSCPRWADIGECQRNPVFMIGSDDYYGTCRKSCNVC	XP_011470346.1	56.098	41	278	318	4.94e-09	60.8	80.49	6
>RWV98004.1:44-84 hypothetical protein GW17_00039172, partial [Ensete ventricosum]		CTDQNESCQRWAALGECTKNPEYMVGTADLAGFCRRSCNVC	RWV98004.1	58.537	41	44	84	4.96e-09	57.4	70.73	6
>KAF8114045.1:249-289 hypothetical protein N665_0043s0113 [Sinapis alba]		CSDEDENCGQWAQLGECKKNPVYMIGSLDYFGTCRKSCNAC	KAF8114045.1	60.976	41	249	289	4.98e-09	60.8	73.17	6
>XP_025791851.1:259-299 probable prolyl 4-hydroxylase 6 [Panicum hallii]		CSDDNELCPKWAAIGECYKNPTYMVGTQDTLGFCRKSCGLC	XP_025791851.1	58.537	41	259	299	4.99e-09	60.8	75.61	6
>RRT52357.1:44-84 hypothetical protein B296_00033340, partial [Ensete ventricosum]		CTDQNESCQRWAALGECTKNPEYMVGTADLAGFCRRSCNVC	RRT52357.1	58.537	41	44	84	5.01e-09	57.4	70.73	6
>XP_009759224.1:210-252 PREDICTED: LOW QUALITY PROTEIN: probable prolyl 4-hydroxylase 7, partial [Nicotiana sylvestris]		CVDQNPECSERAAAGECDXNPSYMVGYEDLNLGHCRKSCNVCS	XP_009759224.1	65.116	43	210	252	5.04e-09	60.5	76.74	6
>XP_002953664.1:278-319 prolyl 4-hydroxylase alpha subunit-like protein [Volvox carteri f. nagariensis]		LCVDGHPRCGEWAAAGECEKNPMYMAGGPNSLGTCRKSCRTC	XP_002953664.1	59.524	42	278	319	5.04e-09	60.8	76.19	6
>XP_020096498.1:251-291 probable prolyl 4-hydroxylase 6 isoform X1 [Ananas comosus]		CSDENALCPRWAAAGECMKNPLYMVGTEEARGFCLKSCGMC	XP_020096498.1	60.976	41	251	291	5.1e-09	60.8	78.05	6
>XP_022572633.1:204-244 probable prolyl 4-hydroxylase 12 isoform X3 [Brassica napus]		CSDEDENCGQWAELGECKKNPVYMIGSPDYFGTCRKSCNAC	XP_022572633.1	60.976	41	204	244	5.18e-09	60.5	73.17	6
>XP_021286950.1:213-253 probable prolyl 4-hydroxylase 12 isoform X2 [Herrania umbratica]		CVDEDANCPQWAALGECQRNPVFMVGSPDYYGTCRKSCNGC	XP_021286950.1	58.537	41	213	253	5.29e-09	60.5	75.61	6
>XP_060217766.1:257-297 probable prolyl 4-hydroxylase 4 [Lycium barbarum]		CADQNENCERWAALGECTKNPEYMVGSTDLPGSCRKSCKAC	XP_060217766.1	65.854	41	257	297	5.32e-09	60.8	70.73	6
>KAE9617377.1:80-120 putative procollagen-proline 4-dioxygenase [Lupinus albus]		CTDEDDQCPAWAATGECQRNPVYMVGSPDYYGTCRKSCNAC	KAE9617377.1	56.098	41	80	120	5.33e-09	58.2	70.73	6
>XP_011470347.1:272-312 PREDICTED: probable prolyl 4-hydroxylase 12 isoform X2 [Fragaria vesca subsp. vesca]		CTDEDDSCPRWADIGECQRNPVFMIGSDDYYGTCRKSCNVC	XP_011470347.1	56.098	41	272	312	5.36e-09	60.8	80.49	6
>KAF8114046.1:259-299 hypothetical protein N665_0043s0113 [Sinapis alba]		CSDEDENCGQWAQLGECKKNPVYMIGSLDYFGTCRKSCNAC	KAF8114046.1	60.976	41	259	299	5.37e-09	60.8	73.17	6
>XP_037411984.1:226-266 probable prolyl 4-hydroxylase 7 isoform X2 [Triticum dicoccoides]		CTDEDGNCVSWAAAGECEKNPVFMIGSSDYYGTCRKSCHAC	XP_037411984.1	60.976	41	226	266	5.41e-09	60.5	73.17	6
>KAJ1399230.1:259-299 ShKT domain [Sesbania bispinosa]		CTDEDDNCPAWAAMGECQRNPVYMIGSPDYYGTCRKSCNAC	KAJ1399230.1	58.537	41	259	299	5.42e-09	60.8	73.17	6
>XP_004955738.2:274-314 probable prolyl 4-hydroxylase 4 [Setaria italica]		CTDKSEYCAQWAVAGECGKNPVYMVGTEGSPGECRKSCRVC	XP_004955738.2	63.415	41	274	314	5.43e-09	60.8	78.05	6
>XP_021598801.1:271-312 probable prolyl 4-hydroxylase 6 isoform X2 [Manihot esculenta]		CVDENENCTMWAKAGECNKNPIYMIGSGTSDGYCRKSCNACT	XP_021598801.1	61.905	42	271	312	5.43e-09	60.8	73.81	6
>XP_021598800.1:272-313 probable prolyl 4-hydroxylase 6 isoform X1 [Manihot esculenta]		CVDENENCTMWAKAGECNKNPIYMIGSGTSDGYCRKSCNACT	XP_021598800.1	61.905	42	272	313	5.45e-09	60.8	73.81	6
>XP_018469230.2:249-289 probable prolyl 4-hydroxylase 12 [Raphanus sativus]		CSDEDENCGQWAELGECKKNPVYMIGSPDYFGTCRKSCNAC	XP_018469230.2	60.976	41	249	289	5.57e-09	60.5	73.17	6
>XP_028778662.1:278-319 probable prolyl 4-hydroxylase 7 [Prosopis alba]		CVDENENCADWAKRGECEKNSLYMVGNDAARGYCRKSCNVCS	XP_028778662.1	61.905	42	278	319	5.66e-09	60.8	76.19	6
>XP_025681727.1:280-320 probable prolyl 4-hydroxylase 6 [Arachis hypogaea]		CADLNENCSRWARVGECEKNPLYMVGNGDVKGYCMKSCNVC	XP_025681727.1	63.415	41	280	320	5.66e-09	60.8	73.17	6
>XP_025624014.1:280-320 probable prolyl 4-hydroxylase 6 isoform X2 [Arachis hypogaea]		CADLNENCSRWARVGECEKNPLYMVGNGDVKGYCMKSCNVC	XP_025624014.1	63.415	41	280	320	5.66e-09	60.8	73.17	6
>XP_025624013.1:316-356 probable prolyl 4-hydroxylase 6 isoform X1 [Arachis hypogaea]		CADLNENCSRWARVGECEKNPLYMVGNGDVKGYCMKSCNVC	XP_025624013.1	63.415	41	316	356	5.68e-09	60.8	73.17	6
>CAI9092245.1:800-842 OLC1v1027437C1 [Oldenlandia corymbosa var. corymbosa]		SDCTDEDENCPRWAASGECKRNPIFMVGSPDYYGTCRKSCNAC	CAI9092245.1	55.814	43	800	842	5.76e-09	60.8	76.74	6
>GAV79306.1:275-317 ShK domain-containing protein [Cephalotus follicularis]		SECADEDESCPQWAALGECQRNPVFMIGSPDYYGACRKSCNAC	GAV79306.1	55.814	43	275	317	5.78e-09	60.8	74.42	6
>RYQ85794.1:316-356 hypothetical protein Ahy_B10g105400 isoform B [Arachis hypogaea]		CADLNENCSRWARVGECEKNPLYMVGNGDVKGYCMKSCNVC	RYQ85794.1	63.415	41	316	356	5.79e-09	60.8	73.17	6
>KAG8370103.1:254-294 hypothetical protein BUALT_Bualt14G0082700 [Buddleja alternifolia]		CADTNESCEKWASLGECTKNPEYMIGSSDLPGYCRKSCKVC	KAG8370103.1	63.415	41	254	294	5.87e-09	60.5	75.61	6
>XP_034578312.1:274-314 probable prolyl 4-hydroxylase 4 [Setaria viridis]		CTDKSEYCAQWAAAGECGKNPVYMVGTEGSPGECRKSCRVC	XP_034578312.1	63.415	41	274	314	5.88e-09	60.8	78.05	6
>KAJ6417659.1:200-242 hypothetical protein OIU84_001109 [Salix udensis]		SECTDEDGNCSSWAALGECEKNPVYMIGSPDYYGTCRKSCNAC	KAJ6417659.1	60.465	43	200	242	5.88e-09	60.1	69.77	6
>KAJ6747967.1:200-242 PROLYL 4-HYDROXYLASE ALPHA SUBUNIT [Salix purpurea]		SECTDEDGNCSSWAALGECEKNPVYMIGSPDYYGTCRKSCNAC	KAJ6747967.1	60.465	43	200	242	5.88e-09	60.1	69.77	6
>KAJ6386439.1:200-242 hypothetical protein OIU78_016370 [Salix suchowensis]		SECTDEDGNCSSWAALGECEKNPVYMIGSPDYYGTCRKSCNAC	KAJ6386439.1	60.465	43	200	242	5.94e-09	60.1	69.77	6
>XP_017973020.1:270-310 PREDICTED: probable prolyl 4-hydroxylase 12 isoform X1 [Theobroma cacao]		CVDEDANCPQWAALGECQRNPVFMVGSPDYYGTCRKTCNAC	XP_017973020.1	56.098	41	270	310	5.94e-09	60.8	75.61	6
>XP_051122749.1:296-336 probable prolyl 4-hydroxylase 12 isoform X1 [Andrographis paniculata]		CTDEDENCPHWAAIGECQRNPVFMIGSPDYYGTCRKSCHAC	XP_051122749.1	56.098	41	296	336	5.98e-09	60.8	73.17	6
>KAJ6374981.1:200-242 hypothetical protein OIU77_000033 [Salix suchowensis]		SECTDEDGNCSSWAALGECEKNPVYMIGSPDYYGTCRKSCNAC	KAJ6374981.1	60.465	43	200	242	6e-09	60.1	69.77	6
>XP_033142985.1:204-244 probable prolyl 4-hydroxylase 12 isoform X4 [Brassica rapa]		CSDEDESCPRWAELGECKKNPVYMIGSPDYFGTCRKSCNAC	XP_033142985.1	58.537	41	204	244	6.04e-09	60.1	75.61	6
>CAF2071728.1:225-265 unnamed protein product [Brassica napus]		CSDEDENCGQWAELGECKKNPVYMIGSPDYFGTCRKSCNAC	CAF2071728.1	60.976	41	225	265	6.07e-09	60.5	73.17	6
>VAH74116.1:286-326 unnamed protein product [Triticum turgidum subsp. durum]		CTDEDGNCVSWAAAGECEKNPVFMIGSSDYYGTCRKSCHAC	VAH74116.1	60.976	41	286	326	6.1e-09	60.8	73.17	6
>KAH7522444.1:319-359 hypothetical protein FEM48_Zijuj07G0139000 [Ziziphus jujuba var. spinosa]		CTDMNASCQRWADLGECEKNPEYMVGTPELPGYCRRSCKMC	KAH7522444.1	56.098	41	319	359	6.11e-09	60.8	75.61	6
>XP_013738073.1:204-244 probable prolyl 4-hydroxylase 12 isoform X4 [Brassica napus]		CSDEDESCPRWAELGECKKNPVYMIGSPDYFGTCRKSCNAC	XP_013738073.1	58.537	41	204	244	6.17e-09	60.1	75.61	6
>XP_057541030.1:273-313 probable prolyl 4-hydroxylase 7 [Amaranthus tricolor]		CEDKNVFCSSWARAGECKKNPIYMVGNNKTKGHCRKSCNVC	XP_057541030.1	60.976	41	273	313	6.18e-09	60.5	78.05	6
>XP_027922338.1:278-319 probable prolyl 4-hydroxylase 7 [Vigna unguiculata]		CVDENENCTRWAKIGECEKNPLYMVGGEGVRGKCMKSCNVCS	XP_027922338.1	64.286	42	278	319	6.19e-09	60.5	71.43	6
>KAH6770888.1:268-308 hypothetical protein C2S52_015691 [Perilla frutescens var. hirtella]		CTDEDESCPDWAAVGECQKNSVFMIGSPDYYGTCRKSCNAC	KAH6770888.1	53.659	41	268	308	6.2e-09	60.5	70.73	6
>KAI0489467.1:250-290 hypothetical protein KFK09_029310 [Dendrobium nobile]		CTDSNPSCERWASLGECTKNPEYMLGTSDLPGYCRRSCNVC	KAI0489467.1	58.537	41	250	290	6.25e-09	60.5	75.61	6
>XP_016180059.1:187-227 probable prolyl 4-hydroxylase 7 isoform X2 [Arachis ipaensis]		CADLNENCSRWARVGECEKNPLYMVGNGDVKGYCMKSCNVC	XP_016180059.1	63.415	41	187	227	6.28e-09	60.1	73.17	6
>KMZ56890.1:263-303 Prolyl 4-hydroxylase alpha subunit-like protein [Zostera marina]		CTDKNKNCNQWAAVGECIKNPEYMVGTSSLPGYCRKSCKVC	KMZ56890.1	63.415	41	263	303	6.28e-09	60.5	73.17	6
>MCO5552213.1:678-720 hypothetical protein [Adiantum nelumboides]		SGCEDENVNCAEWAAAGECQKNPTYMVGSEKYPGACRASCSVC	MCO5552213.1	62.791	43	678	720	6.29e-09	60.8	74.42	6
>XP_034571609.1:259-299 probable prolyl 4-hydroxylase 6 [Setaria viridis]		CSDDNDLCPKWAAIGECYKNPTYMVGTKDTLGFCRKSCGLC	XP_034571609.1	58.537	41	259	299	6.29e-09	60.5	75.61	6
>PIM98848.1:254-294 Prolyl 4-hydroxylase alpha subunit [Handroanthus impetiginosus]		CADSNENCERWASLGECTKNPEYMIGSSDLPGYCRKSCKAC	PIM98848.1	63.415	41	254	294	6.3e-09	60.5	73.17	6
>XP_051122750.1:266-306 probable prolyl 4-hydroxylase 12 isoform X2 [Andrographis paniculata]		CTDEDENCPHWAAIGECQRNPVFMIGSPDYYGTCRKSCHAC	XP_051122750.1	56.098	41	266	306	6.35e-09	60.5	73.17	6
>XP_020692676.1:250-290 probable prolyl 4-hydroxylase 4 [Dendrobium catenatum]		CTDSNPSCERWASLGECTKNPEYMLGTSDLPGYCRRSCNVC	XP_020692676.1	58.537	41	250	290	6.38e-09	60.5	75.61	6
>KAH0448762.1:250-290 hypothetical protein IEQ34_022562 [Dendrobium chrysotoxum]		CTDSNPSCERWASLGECTKNPEYMLGTSDLPGYCRRSCNVC	KAH0448762.1	58.537	41	250	290	6.38e-09	60.5	75.61	6
>XP_009137542.1:243-283 probable prolyl 4-hydroxylase 12 isoform X3 [Brassica rapa]		CSDEDESCPRWAELGECKKNPVYMIGSPDYFGTCRKSCNAC	XP_009137542.1	58.537	41	243	283	6.41e-09	60.5	75.61	6
>XP_059311935.1:255-295 probable prolyl 4-hydroxylase 4 [Lycium ferocissimum]		CADQNENCERWAALGECTKNPEYMVGSTDLPGSCRKSCKAC	XP_059311935.1	65.854	41	255	295	6.46e-09	60.5	70.73	6
>XP_048619592.1:243-283 probable prolyl 4-hydroxylase 12 isoform X3 [Brassica napus]		CSDEDESCPRWAELGECKKNPVYMIGSPDYFGTCRKSCNAC	XP_048619592.1	58.537	41	243	283	6.48e-09	60.5	75.61	6
>XP_047312851.1:267-308 probable prolyl 4-hydroxylase 7 [Impatiens glandulifera]		CIDHNSHCGQWAAVGECEKNSIYMVGSDDKPGYCRKSCNRCS	XP_047312851.1	61.905	42	267	308	6.52e-09	60.5	73.81	6
>XP_004981380.1:259-299 probable prolyl 4-hydroxylase 6 [Setaria italica]		CSDDNDLCPKWAAIGECYKNPTYMVGTKDTLGFCRKSCGLC	XP_004981380.1	58.537	41	259	299	6.55e-09	60.5	75.61	6
>XP_052722754.1:277-318 probable prolyl 4-hydroxylase 7 [Vigna angularis]		CVDENENCYRWAKVGECEKNPLYMVGGEGVKGKCMKSCNVCS	XP_052722754.1	64.286	42	277	318	6.55e-09	60.5	71.43	6
>VAH74117.1:273-313 unnamed protein product [Triticum turgidum subsp. durum]		CTDEDGNCVSWAAAGECEKNPVFMIGSSDYYGTCRKSCHAC	VAH74117.1	60.976	41	273	313	6.56e-09	60.5	73.17	6
>XP_019419525.1:268-309 PREDICTED: probable prolyl 4-hydroxylase 6 [Lupinus angustifolius]		CKDENEECSMWAKIGECEKNSLYMVGSETIKGHCMKSCNACS	XP_019419525.1	64.286	42	268	309	6.57e-09	60.5	69.05	6
>KAB8112739.1:160-201 hypothetical protein EE612_051430, partial [Oryza sativa]		CEDENVLCPQWAAVGECAKNPNYMVGTNEAPGFCRKSCNVCA	KAB8112739.1	59.524	42	160	201	6.59e-09	59.7	76.19	6
>KAJ4794706.1:148-188 Prolyl 4-hydroxylase subunit alpha-2 [Rhynchospora pubera]		CTDEDDNCASWAELGECERNPVFMLGSSDYSGACRKSCKAC	KAJ4794706.1	58.537	41	148	188	6.6e-09	59.3	73.17	6
>TKY45207.1:259-299 prolyl 4-hydroxylase 12 [Spatholobus suberectus]		CTDEDDNCPAWAAMGECQRNPVFMIGSTDYYGTCRKSCNAC	TKY45207.1	56.098	41	259	299	6.63e-09	60.5	73.17	6
>KAK3037186.1:240-282 hypothetical protein RJ639_030079 [Escallonia herrerae]		SDCTDEEESCPQWAAIGECQKNPIFMVGSPDYYGTCRKSCNAC	KAK3037186.1	58.14	43	240	282	6.65e-09	60.5	72.09	6
>KOM56749.1:270-311 hypothetical protein LR48_Vigan10g264100 [Vigna angularis]		CVDENENCYRWAKVGECEKNPLYMVGGEGVKGKCMKSCNVCS	KOM56749.1	64.286	42	270	311	6.68e-09	60.5	71.43	6
>XP_044347782.1:275-315 probable prolyl 4-hydroxylase 7 isoform X1 [Triticum aestivum]		CTDEDGNCVSWAAAGECEKNPVFMIGSSDYYGTCRKSCHAC	XP_044347782.1	60.976	41	275	315	6.81e-09	60.5	73.17	6
>XP_020240773.1:249-289 LOW QUALITY PROTEIN: probable prolyl 4-hydroxylase 7 [Asparagus officinalis]		CSDKNDLCAGWAALGECQKNPRYMVGSKDSPGFCRKSCKVC	XP_020240773.1	65.854	41	249	289	6.94e-09	60.5	75.61	6
>XP_037411983.1:275-315 probable prolyl 4-hydroxylase 7 isoform X1 [Triticum dicoccoides]		CTDEDGNCVSWAAAGECEKNPVFMIGSSDYYGTCRKSCHAC	XP_037411983.1	60.976	41	275	315	6.94e-09	60.5	73.17	6
>XP_013738071.1:261-301 probable prolyl 4-hydroxylase 12 isoform X2 [Brassica napus]		CSDEDESCPRWAELGECKKNPVYMIGSPDYFGTCRKSCNAC	XP_013738071.1	58.537	41	261	301	6.96e-09	60.5	75.61	6
>KAJ0251321.1:249-289 prolyl 4-hydroxylase 12 [Hirschfeldia incana]		CSDEDENCGQWAQLGECKKNPVYMIGSPDYFGTCRKSCNAC	KAJ0251321.1	60.976	41	249	289	7.02e-09	60.5	73.17	6
>XP_047151816.1:277-318 probable prolyl 4-hydroxylase 7 [Vigna umbellata]		CVDENENCYRWAKVGECEKNPLYMVGGEGVKGKCMKSCNVCS	XP_047151816.1	64.286	42	277	318	7.03e-09	60.5	71.43	6
>RLN16201.1:259-299 putative prolyl 4-hydroxylase 6 [Panicum miliaceum]		CSDDNELCPKWAAIGECYKNPTYMVGTKDTLGFCRKSCGLC	RLN16201.1	58.537	41	259	299	7.03e-09	60.5	75.61	6
>XP_057856443.2:281-321 probable prolyl 4-hydroxylase 6 [Cryptomeria japonica]		CIDENDLCGKWAAAGECNKNPIYMIGSSDSSGWCRKSCQAC	XP_057856443.2	63.415	41	281	321	7.06e-09	60.5	75.61	6
>XP_013738070.1:300-340 probable prolyl 4-hydroxylase 12 isoform X1 [Brassica napus]		CSDEDESCPRWAELGECKKNPVYMIGSPDYFGTCRKSCNAC	XP_013738070.1	58.537	41	300	340	7.09e-09	60.5	75.61	6
>KAJ8636530.1:265-305 hypothetical protein MRB53_010797 [Persea americana]		CMDQNASCERWAALGECTKNPEYMVGSTETPGYCRRSCKVC	KAJ8636530.1	60.976	41	265	305	7.13e-09	60.5	78.05	6
>XP_009137541.1:261-301 probable prolyl 4-hydroxylase 12 isoform X2 [Brassica rapa]		CSDEDESCPRWAELGECKKNPVYMIGSPDYFGTCRKSCNAC	XP_009137541.1	58.537	41	261	301	7.17e-09	60.5	75.61	6
>RIA05669.1:261-301 hypothetical protein BRARA_K00187 [Brassica rapa]		CSDEDESCPRWAELGECKKNPVYMIGSPDYFGTCRKSCNAC	RIA05669.1	58.537	41	261	301	7.17e-09	60.5	75.61	6
>XP_022990688.1:271-311 probable prolyl 4-hydroxylase 7 [Cucurbita maxima]		CMDFNQNCPLWAENGECKNNPRYMLGSETSSGYCRKSCQAC	XP_022990688.1	63.415	41	271	311	7.21e-09	60.5	73.17	6
>GFY83038.1:334-375 oxoglutarate/iron-dependent oxygenase [Actinidia rufa]		CTDDDAHCAQWAANGECKRNPVYMVGSEESLGYCRKSCKGSS	GFY83038.1	59.524	42	334	375	7.21e-09	60.5	80.95	5
>KAH6809663.1:268-308 hypothetical protein C2S51_027446 [Perilla frutescens var. frutescens]		CTDEDESCPDWAAVGECQKNSVFMIGSPDYYGTCRKSCNAC	KAH6809663.1	53.659	41	268	308	7.28e-09	60.5	70.73	6
>XP_020572656.1:290-330 probable prolyl 4-hydroxylase 6 isoform X1 [Phalaenopsis equestris]		CTDEDQNCSQWAAMGECQKNSVYMLGTSDYYGSCRKSCGVC	XP_020572656.1	58.537	41	290	330	7.3e-09	60.5	73.17	6
>XP_019419538.1:267-308 PREDICTED: probable prolyl 4-hydroxylase 6 [Lupinus angustifolius]		CKDENEECSMWAKIGECEKNPLYMVGSGTIKGHCMKSCNACS	XP_019419538.1	64.286	42	267	308	7.31e-09	60.5	69.05	6
>XP_014512275.1:277-318 probable prolyl 4-hydroxylase 6 [Vigna radiata var. radiata]		CVDENENCYRWAKVGECEKNPLYMVGGEGVKGKCMKSCNVCS	XP_014512275.1	64.286	42	277	318	7.38e-09	60.5	71.43	6
>KAJ4962034.1:276-316 hypothetical protein NE237_021944 [Protea cynaroides]		CVDENENCSRWAAIGECQKNPQYMVGSGASYGFCRRSCKVC	KAJ4962034.1	63.415	41	276	316	7.47e-09	60.5	75.61	6
>KAG8081020.1:274-314 hypothetical protein GUJ93_ZPchr0007g5427 [Zizania palustris]		CSDNSARCAKWAEAGECEKNPVYMVGAEGAPGNCRKSCRVC	KAG8081020.1	60.976	41	274	314	7.47e-09	60.5	80.49	6
>XP_021286944.1:270-310 probable prolyl 4-hydroxylase 12 isoform X1 [Herrania umbratica]		CVDEDANCPQWAALGECQRNPVFMVGSPDYYGTCRKSCNGC	XP_021286944.1	58.537	41	270	310	7.48e-09	60.5	75.61	6
>XP_020968769.1:223-263 probable prolyl 4-hydroxylase 7 isoform X1 [Arachis ipaensis]		CADLNENCSRWARVGECEKNPLYMVGNGDVKGYCMKSCNVC	XP_020968769.1	63.415	41	223	263	7.5e-09	60.1	73.17	6
>XP_009137540.1:300-340 probable prolyl 4-hydroxylase 12 isoform X1 [Brassica rapa]		CSDEDESCPRWAELGECKKNPVYMIGSPDYFGTCRKSCNAC	XP_009137540.1	58.537	41	300	340	7.52e-09	60.5	75.61	6
>KAJ6764369.1:268-310 PROLYL 4-HYDROXYLASE 12-RELATED [Salix koriyanagi]		SECTDEDGNCSSWAALGECEKNPVYMIGSPDYYGTCRKSCNAC	KAJ6764369.1	60.465	43	268	310	7.63e-09	60.5	69.77	6
>XP_013670493.1:250-290 probable prolyl 4-hydroxylase 12 isoform X2 [Brassica napus]		CSDEDENCGQWAELGECKKNPVYMIGSPDYFGTCRKSCNAC	XP_013670493.1	60.976	41	250	290	7.64e-09	60.1	73.17	6
>BAF63493.1:206-246 prolyl 4-hydroxylase, partial [Potamogeton distinctus]		CVDEEDNCSFWASNGECEKNVLYMVGNNETLGYCRKSCKVC	BAF63493.1	60.976	41	206	246	7.7e-09	60.1	80.49	6
>KAI9121560.1:278-319 hypothetical protein K1719_008593 [Acacia pycnantha]		CVDEHESCAEWAKRGECEKNPLYMVGNDAARGYCRKSCNVCS	KAI9121560.1	59.524	42	278	319	7.71e-09	60.5	80.95	6
>XP_011090892.1:252-292 probable prolyl 4-hydroxylase 4 [Sesamum indicum]		CTDADENCERWASLGECTKNPEYMVGSSDLPGYCRKSCKVC	XP_011090892.1	63.415	41	252	292	7.71e-09	60.1	75.61	6
>TKV90736.1:280-320 hypothetical protein SEVIR_9G048200v2 [Setaria viridis]		CSDDNDLCPKWAAIGECYKNPTYMVGTKDTLGFCRKSCGLC	TKV90736.1	58.537	41	280	320	7.75e-09	60.5	75.61	6
>KAJ6386442.1:268-310 hypothetical protein OIU78_016370 [Salix suchowensis]		SECTDEDGNCSSWAALGECEKNPVYMIGSPDYYGTCRKSCNAC	KAJ6386442.1	60.465	43	268	310	7.78e-09	60.5	69.77	6
>KAJ6374980.1:268-310 hypothetical protein OIU77_000033 [Salix suchowensis]		SECTDEDGNCSSWAALGECEKNPVYMIGSPDYYGTCRKSCNAC	KAJ6374980.1	60.465	43	268	310	7.78e-09	60.5	69.77	6
>OAY76486.1:263-303 putative prolyl 4-hydroxylase 7 [Ananas comosus]		CSDENALCPRWAATGECMKNPLYMVGTEDARGFCPKSCGMC	OAY76486.1	60.976	41	263	303	7.83e-09	60.5	75.61	6
>KAJ6747969.1:228-270 PROLYL 4-HYDROXYLASE ALPHA SUBUNIT [Salix purpurea]		SECTDEDGNCSSWAALGECEKNPVYMIGSPDYYGTCRKSCNAC	KAJ6747969.1	60.465	43	228	270	8e-09	60.1	69.77	6
>BAH94882.1:186-227 Os10g0415128 [Oryza sativa Japonica Group]		CEDENVLCPQWAAVGECAKNPNYMVGTNEAPGFCRKSCNVCA	BAH94882.1	59.524	42	186	227	8.02e-09	59.7	76.19	6
>WCJ36668.1:265-307 2-oxoglutarate (2OG) and Fe(II)-dependent oxygenase superfamily protein [Euphorbia peplus]		SDCTDEDDNCPSWAANGECQRNPVFMTGSPDYYGTCRKSCKAC	WCJ36668.1	58.14	43	265	307	8.18e-09	60.1	72.09	6
>XP_022572631.1:260-300 probable prolyl 4-hydroxylase 12 isoform X1 [Brassica napus]		CSDEDENCGQWAELGECKKNPVYMIGSPDYFGTCRKSCNAC	XP_022572631.1	60.976	41	260	300	8.22e-09	60.1	73.17	6
>XP_039139152.1:268-310 probable prolyl 4-hydroxylase 6 [Dioscorea cayenensis subsp. rotundata]		TCADENELCALWASAGECEKNPNYMVGSNAAVGFCRKSCNACS	XP_039139152.1	62.791	43	268	310	8.31e-09	60.5	72.09	6
>KAJ6386438.1:252-294 hypothetical protein OIU78_016370 [Salix suchowensis]		SECTDEDGNCSSWAALGECEKNPVYMIGSPDYYGTCRKSCNAC	KAJ6386438.1	60.465	43	252	294	8.35e-09	60.1	69.77	6
>KAJ6747966.1:252-294 PROLYL 4-HYDROXYLASE ALPHA SUBUNIT [Salix purpurea]		SECTDEDGNCSSWAALGECEKNPVYMIGSPDYYGTCRKSCNAC	KAJ6747966.1	60.465	43	252	294	8.35e-09	60.1	69.77	6
>KAI3469471.1:254-294 hypothetical protein Pfo_026134 [Paulownia fortunei]		CTDASENCERWASLGECTKNPEYMIGSSDLPGYCRKSCKVC	KAI3469471.1	63.415	41	254	294	8.43e-09	60.1	75.61	6
>KAJ8425374.1:306-346 hypothetical protein Cgig2_003652 [Carnegiea gigantea]		CTDEDVDCARWAREGECQKNPLYMVGDEETKGRCRKSCNVC	KAJ8425374.1	58.537	41	306	346	8.47e-09	60.5	78.05	6
>KAJ6417660.1:268-310 hypothetical protein OIU84_001109 [Salix udensis]		SECTDEDGNCSSWAALGECEKNPVYMIGSPDYYGTCRKSCNAC	KAJ6417660.1	60.465	43	268	310	8.52e-09	60.1	69.77	6
>CAH9069871.1:99-141 unnamed protein product [Cuscuta europaea]		TACMDEDDSCPRWADIGECDRNPVFMVGSPDYYGTCRKSCNAC	CAH9069871.1	51.163	43	99	141	8.54e-09	58.2	74.42	6
>XP_039142907.1:278-318 probable prolyl 4-hydroxylase 6 [Dioscorea cayenensis subsp. rotundata]		CTDEDDSCSQWAAIGECQRNPVYMLGTPDYYGTCRKSCGAC	XP_039142907.1	53.659	41	278	318	8.55e-09	60.1	73.17	6
>KAH6755514.1:253-293 2-oxoglutarate and oxygenase superfamily protein [Perilla frutescens var. hirtella]		CTDASENCERWASLGECNKNPEYMIGSSDLPGYCRKSCKVC	KAH6755514.1	63.415	41	253	293	8.57e-09	60.1	75.61	6
>TKY50334.1:185-226 prolyl 4-hydroxylase 7 [Spatholobus suberectus]		CVDENENCSRWAKIGECEKNPLYMVGGDGVRGNCMKSCNVCS	TKY50334.1	61.905	42	185	226	8.57e-09	59.7	73.81	6
>XP_017233948.1:270-312 PREDICTED: probable prolyl 4-hydroxylase 6 [Daucus carota subsp. sativus]		VCADEHEKCALWAAAGECERNPHYMVGSKVEKGYCRKSCNVCS	XP_017233948.1	60.465	43	270	312	8.6e-09	60.1	74.42	6
>XP_025803046.1:275-315 probable prolyl 4-hydroxylase 4 [Panicum hallii]		CTDKSEHCAQWAAAGECGKNPVYMVGTEGMPGQCRKSCKVC	XP_025803046.1	63.415	41	275	315	8.61e-09	60.1	78.05	6
>XP_020412309.1:269-311 probable prolyl 4-hydroxylase 12 isoform X1 [Prunus persica]		SECTDEDNNCPNWASIGECQRNPVFMVGSPDYYGTCRKSCNAC	XP_020412309.1	55.814	43	269	311	8.63e-09	60.1	74.42	6
>KAH6808803.1:253-293 2-oxoglutarate and oxygenase superfamily protein [Perilla frutescens var. frutescens]		CTDASENCERWASLGECNKNPEYMIGSSDLPGYCRKSCKVC	KAH6808803.1	63.415	41	253	293	8.65e-09	60.1	75.61	6
>XP_002513687.1:267-309 probable prolyl 4-hydroxylase 12 [Ricinus communis]		SDCTDEDDNCPKWAALGECQRNPIFMTGSPDYYGTCRKSCNAC	XP_002513687.1	55.814	43	267	309	8.66e-09	60.1	72.09	6
>KAH6828125.1:268-308 hypothetical protein C2S53_014966 [Perilla frutescens var. hirtella]		CTDEDESCPDWAAVGECQKNSVFMIGSPDYYGTCRKSCNAC	KAH6828125.1	53.659	41	268	308	8.72e-09	60.1	70.73	6
>RLM86696.1:273-313 hypothetical protein C2845_PM04G05170 [Panicum miliaceum]		CTDKSEHCAQWAAAGECGKNPVYMVGTEGMPGQCRKSCKVC	RLM86696.1	63.415	41	273	313	8.74e-09	60.1	78.05	6
>XP_010671856.1:259-301 probable prolyl 4-hydroxylase 12 [Beta vulgaris subsp. vulgaris]		SECGDEDESCPQWAAIGECERNSIFMVGSPDYYGTCRKSCHVC	XP_010671856.1	58.14	43	259	301	8.76e-09	60.1	74.42	6
>XP_010521321.1:266-308 PREDICTED: probable prolyl 4-hydroxylase 12 isoform X1 [Tarenaya hassleriana]		SECTDEDESCSRWAALGECLKNPVYMIGTPDYSGACRKSCKAC	XP_010521321.1	55.814	43	266	308	8.8e-09	60.1	72.09	6
>XP_020412310.1:268-310 probable prolyl 4-hydroxylase 12 isoform X2 [Prunus persica]		SECTDEDNNCPNWASIGECQRNPVFMVGSPDYYGTCRKSCNAC	XP_020412310.1	55.814	43	268	310	8.86e-09	60.1	74.42	6
>XP_006290404.1:258-298 probable prolyl 4-hydroxylase 6 [Capsella rubella]		CVDMNESCEEWAKEGECEKNPNYMVGSDTNLGYCRKSCKAC	XP_006290404.1	60.976	41	258	298	8.92e-09	60.1	78.05	6
>GJN09977.1:291-331 hypothetical protein PR202_ga28034 [Eleusine coracana subsp. coracana]		CSDMSKHCAQWAAAGECAKNPSYMVGGEGSPGKCRKSCKVC	GJN09977.1	65.854	41	291	331	8.96e-09	60.1	73.17	6
>XP_020572659.1:228-268 probable prolyl 4-hydroxylase 7 isoform X4 [Phalaenopsis equestris]		CTDEDQNCSQWAAMGECQKNSVYMLGTSDYYGSCRKSCGVC	XP_020572659.1	58.537	41	228	268	9.02e-09	60.1	73.17	6
>KAH0992838.1:756-796 hypothetical protein GBA52_004321 [Prunus armeniaca]		CADLNESCERWAALGECTKNSEYMVGSPDLPGYCRRSCKVC	KAH0992838.1	58.537	41	756	796	9.03e-09	60.5	70.73	6
>PUZ68836.1:271-311 hypothetical protein GQ55_2G060100 [Panicum hallii var. hallii]		CTDKSEHCAQWAAAGECGKNPVYMVGTEGMPGQCRKSCKVC	PUZ68836.1	63.415	41	271	311	9.04e-09	60.1	78.05	6
>KAJ6672087.1:237-279 PROLYL 4-HYDROXYLASE 12-RELATED [Salix viminalis]		SECTDEDGNCSSWAALGECEKNPVYMIGSPDYYGTCRKSCNAC	KAJ6672087.1	60.465	43	237	279	9.04e-09	60.1	69.77	6
>XP_022138694.1:260-300 probable prolyl 4-hydroxylase 4 [Momordica charantia]		CTDQNENCERWAALGECTKNPEYMVGSPELPGYCRRSCRIC	XP_022138694.1	58.537	41	260	300	9.09e-09	60.1	75.61	6
>PHT53180.1:271-305 hypothetical protein CQW23_07642 [Capsicum baccatum]		NCTRWAATGECEKNPVFMVGSPDYYGTCRKSCNVC	PHT53180.1	65.714	35	271	305	9.35e-09	60.1	77.14	5
>ADE76168.1:240-280 unknown [Picea sitchensis]		CVDENDSCTHWASIGECKKNPTYMVGSPDSPGACRKSCQVC	ADE76168.1	63.415	41	240	280	9.46e-09	60.1	78.05	6
>KAJ4818559.1:279-319 Prolyl 4-hydroxylase subunit alpha-2 [Rhynchospora pubera]		CTDEDDNCASWAELGECERNPVFMLGSSDYSGACRKSCKAC	KAJ4818559.1	58.537	41	279	319	9.57e-09	60.1	73.17	6
>KAJ1685313.1:279-319 hypothetical protein LUZ63_016703 [Rhynchospora breviuscula]		CTDEDDNCASWAELGECERNPVFMLGSSDYSGACRKSCKAC	KAJ1685313.1	58.537	41	279	319	9.66e-09	60.1	73.17	6
>RLN38688.1:189-229 hypothetical protein C2845_PM01G23070 [Panicum miliaceum]		CSDDNELCAKWATIGECYKNPTYMVGTKDTLGFCRKSCGLC	RLN38688.1	58.537	41	189	229	9.78e-09	59.3	75.61	6
>XP_020572657.1:286-326 probable prolyl 4-hydroxylase 7 isoform X2 [Phalaenopsis equestris]		CTDEDQNCSQWAAMGECQKNSVYMLGTSDYYGSCRKSCGVC	XP_020572657.1	58.537	41	286	326	9.84e-09	60.1	73.17	6
>KAB5545449.1:336-376 hypothetical protein DKX38_013561 [Salix brachista]		CTDQNESCGRWAALGECTKNTEYMVGSQALPGYCRRSCKVC	KAB5545449.1	58.537	41	336	376	9.85e-09	60.1	73.17	6
>KAJ4752310.1:279-319 Prolyl 4-hydroxylase subunit alpha-2 [Rhynchospora pubera]		CTDEDDNCASWAELGECERNPVFMLGSSDYSGACRKSCKAC	KAJ4752310.1	58.537	41	279	319	9.86e-09	60.1	73.17	6
>KAI5065300.1:308-348 hypothetical protein GOP47_0019995 [Adiantum capillus-veneris]		CEDENVSCAEWAAMGECEKNPSYMVGSENNPGACRASCRVC	KAI5065300.1	60.976	41	308	348	9.95e-09	60.1	80.49	6
>KAB1204844.1:276-316 Prolyl 4-hydroxylase subunit alpha-1 [Morella rubra]		CTDEDENCPRWAAFGECQRNPVFMIGSPDYYGTCRRSCNAC	KAB1204844.1	53.659	41	276	316	9.97e-09	60.1	75.61	6
>KAH7666139.1:268-310 Procollagen-proline dioxygenase protein [Dioscorea alata]		TCADDNELCALWASAGECEKNPNYMVGSKAAVGFCRKSCNACS	KAH7666139.1	62.791	43	268	310	1e-08	60.1	72.09	6
>WJX60364.1:187-228 putative prolyl 4-hydroxylase 7 [Trifolium repens]		CVDENENCARWAKVGECEKNPLYMVGKDGVKGKCMKSCNVCS	WJX60364.1	61.905	42	187	228	1.01e-08	59.3	71.43	6
>XP_043708773.1:263-303 probable prolyl 4-hydroxylase 4 [Telopea speciosissima]		CTDENENCQRWAALGECTKNPEYMVGSPDLPGSCRRSCKVC	XP_043708773.1	63.415	41	263	303	1.03e-08	60.1	73.17	6
>BBG98304.1:268-310 ATP binding microtubule motor family protein [Prunus dulcis]		SECTDEDNNCPNWASIGECQRNPVFMVGSPDYYGTCRKSCNAC	BBG98304.1	55.814	43	268	310	1.03e-08	60.1	74.42	6
>ONI25344.1:262-304 hypothetical protein PRUPE_2G297000 [Prunus persica]		SECTDEDNNCPNWASIGECQRNPVFMVGSPDYYGTCRKSCNAC	ONI25344.1	55.814	43	262	304	1.04e-08	60.1	74.42	6
>XP_011655982.1:273-313 probable prolyl 4-hydroxylase 7 isoform X1 [Cucumis sativus]		CVDENENCLAWAKKGECKKNPTYMVGSGGALGYCRKSCKAC	XP_011655982.1	60.976	41	273	313	1.05e-08	60.1	75.61	6
>XP_052147193.1:257-297 probable prolyl 4-hydroxylase 6 [Oryza glaberrima]		CSDENERCTRWAAVGECYRNPKYMVGTKDSLGFCRKSCGVC	XP_052147193.1	58.537	41	257	297	1.05e-08	60.1	75.61	6
>XP_020572658.1:244-284 probable prolyl 4-hydroxylase 7 isoform X3 [Phalaenopsis equestris]		CTDEDQNCSQWAAMGECQKNSVYMLGTSDYYGSCRKSCGVC	XP_020572658.1	58.537	41	244	284	1.07e-08	59.7	73.17	6
>XP_015627937.1:257-297 probable prolyl 4-hydroxylase 6 [Oryza sativa Japonica Group]		CSDENERCTRWAAVGECYRNPKYMVGTKDSLGFCRKSCGVC	XP_015627937.1	58.537	41	257	297	1.07e-08	60.1	75.61	6
>ABB47602.2:267-308 prolyl 4-hydroxylase, putative, expressed [Oryza sativa Japonica Group]		CEDENVLCPQWAAVGECAKNPNYMVGTNEAPGFCRKSCNVCA	ABB47602.2	59.524	42	267	308	1.08e-08	60.1	76.19	6
>KAI4966902.1:237-277 hypothetical protein ZWY2020_035617 [Hordeum vulgare]		CSDANEQCPRWAALGECYKNAKYMVGTKDTLGSCRKSCRVC	KAI4966902.1	58.537	41	237	277	1.08e-08	59.7	75.61	6
>KAF2941888.1:255-295 hypothetical protein DAI22_03g379900 [Oryza sativa Japonica Group]		CSDENERCTRWAAVGECYRNPKYMVGTKDSLGFCRKSCGVC	KAF2941888.1	58.537	41	255	295	1.09e-08	59.7	75.61	6
>XP_031742194.1:272-312 probable prolyl 4-hydroxylase 7 isoform X2 [Cucumis sativus]		CVDENENCLAWAKKGECKKNPTYMVGSGGALGYCRKSCKAC	XP_031742194.1	60.976	41	272	312	1.09e-08	60.1	75.61	6
>XP_058773421.1:248-289 probable prolyl 4-hydroxylase 12 isoform X1 [Vicia villosa]		CTDEDDNCPAWAATGECQGNPVFMIGSPDYYGTCRKSCNACS	XP_058773421.1	57.143	42	248	289	1.11e-08	59.7	71.43	6
>KAJ4960438.1:276-316 hypothetical protein NE237_020348 [Protea cynaroides]		CVDENVNCSRWAASGECQKNPEYMVGTGASYGFCRRSCKVC	KAJ4960438.1	60.976	41	276	316	1.11e-08	60.1	78.05	6
>EEC66934.1:266-307 hypothetical protein OsI_33548 [Oryza sativa Indica Group]		CEDENVLCPQWAAVGECAKNPNYMVGTNEAPGFCRKSCNVCA	EEC66934.1	59.524	42	266	307	1.12e-08	60.1	76.19	6
>KAF3326341.1:102-143 prolyl 4-hydroxylase [Carex littledalei]		CEDQNEQCASWAAVGECAKNPNYMVGNKNSPGFCRKSCGVCS	KAF3326341.1	61.905	42	102	143	1.12e-08	57.8	73.81	6
>KAJ3701240.1:279-319 hypothetical protein LUZ61_004945 [Rhynchospora tenuis]		CTDEDDNCASWAELGECERNPVFMLGSSDYSGACRKSCKAC	KAJ3701240.1	58.537	41	279	319	1.12e-08	60.1	73.17	6
>OIW17284.1:301-342 hypothetical protein TanjilG_22396 [Lupinus angustifolius]		CKDENEECSMWAKIGECEKNPLYMVGSGTIKGHCMKSCNACS	OIW17284.1	64.286	42	301	342	1.12e-08	60.1	69.05	6
>XP_052169806.1:266-307 probable prolyl 4-hydroxylase 7 [Oryza glaberrima]		CEDENVLCPQWAAVGECAKNPNYMVGTNEAPGFCRKSCNVCA	XP_052169806.1	59.524	42	266	307	1.13e-08	59.7	76.19	6
>KAJ6844354.1:150-190 putative prolyl 4-hydroxylase 6 [Iris pallida]		CTDEDNNCADWAANGECQRNPVFMLGSTDYYGSCRKSCGVC	KAJ6844354.1	56.098	41	150	190	1.14e-08	58.9	73.17	6
>URE00849.1:323-363 prolyl 4-hydroxylase [Musa troglodytarum]		CTDEDAKCPQWAAIGECKRNPVYMLGTPDYYGSCRKSCGAC	URE00849.1	56.098	41	323	363	1.14e-08	60.1	73.17	6
>XP_042057483.1:284-324 probable prolyl 4-hydroxylase 12 [Salvia splendens]		CSDEDENCPGWAAMGECLKNSVFMVGSPDYYGTCRKSCNAC	XP_042057483.1	56.098	41	284	324	1.16e-08	60.1	68.29	6
>GJP46127.1:331-372 hypothetical protein CLOM_g5450 [Closterium sp. NIES-68]		CTDEHPNCGMWAAGGECKRNPGYMVGEGGYVGNCRKSCKACS	GJP46127.1	59.524	42	331	372	1.16e-08	60.1	73.81	6
>XP_004489361.1:279-320 probable prolyl 4-hydroxylase 7 [Cicer arietinum]		CVDENDNCARWAKVGECDKNPLYMIGREGVKGKCMKSCNVCS	XP_004489361.1	61.905	42	279	320	1.16e-08	60.1	71.43	6
>XP_015614525.1:266-307 probable prolyl 4-hydroxylase 7 [Oryza sativa Japonica Group]		CEDENVLCPQWAAVGECAKNPNYMVGTNEAPGFCRKSCNVCA	XP_015614525.1	59.524	42	266	307	1.16e-08	59.7	76.19	6
>PKA64567.1:290-330 prolyl 4-hydroxylase [Apostasia shenzhenica]		CVDEDDNCRRWAAMGECQRNPVYMLGSPDYYGTCRKSCGVC	PKA64567.1	58.537	41	290	330	1.19e-08	60.1	75.61	6
>XP_009139345.3:250-290 LOW QUALITY PROTEIN: probable prolyl 4-hydroxylase 12 [Brassica rapa]		CSDEDENCGQWAELGECXKNPVYMIGSPDYFGTCRKSCNAC	XP_009139345.3	60.976	41	250	290	1.2e-08	59.7	70.73	6
>RYR56189.1:100-140 hypothetical protein Ahy_A05g021952 isoform B [Arachis hypogaea]		CIDEDDNCAAWAAMGECQRNPVFMIGSQDYYGTCRKSCHLC	RYR56189.1	53.659	41	100	140	1.21e-08	57.8	75.61	6
>XP_058773422.1:247-288 probable prolyl 4-hydroxylase 12 isoform X2 [Vicia villosa]		CTDEDDNCPAWAATGECQGNPVFMIGSPDYYGTCRKSCNACS	XP_058773422.1	57.143	42	247	288	1.21e-08	59.7	71.43	6
>EPS60054.1:159-199 hypothetical protein M569_14750, partial [Genlisea aurea]		CADSNENCGKWAALGECSKNPEYMVGSSDVPGYCRKSCKAC	EPS60054.1	63.415	41	159	199	1.21e-08	58.9	70.73	6
>XP_058779178.1:248-289 probable prolyl 4-hydroxylase 12 isoform X1 [Vicia villosa]		CTDEDDNCPAWAATGECQGNPVFMIGSPDYYGTCRKSCNACS	XP_058779178.1	57.143	42	248	289	1.21e-08	59.7	71.43	6
>WMV20549.1:264-306 hypothetical protein MTR67_013934 [Solanum verrucosum]		TYCTDEDENCTRWAATGECERNSVFMVGSPDYYGTCRKSCNAC	WMV20549.1	51.163	43	264	306	1.22e-08	59.7	69.77	6
>CAD1842995.1:540-580 unnamed protein product [Ananas comosus var. bracteatus]		CTDEDDNCPRWAAIGECQRNPVFMAGTPDYYGACRKSCHIC	CAD1842995.1	53.659	41	540	580	1.22e-08	60.1	75.61	6
>PKI50730.1:212-254 hypothetical protein CRG98_028872 [Punica granatum]		SECTDEDENCPRWAAVGECKNNPVFMIGSPDYYGTCRKSCNAC	PKI50730.1	55.814	43	212	254	1.24e-08	59.3	72.09	6
>PKU62443.1:137-177 prolyl 4-hydroxylase [Dendrobium catenatum]		CTDEDDNCRQWAAMGECQKNSVYMLGTPDYYGSCRKSCGVC	PKU62443.1	58.537	41	137	177	1.24e-08	58.5	73.17	6
>XP_058779180.1:247-288 probable prolyl 4-hydroxylase 12 isoform X2 [Vicia villosa]		CTDEDDNCPAWAATGECQGNPVFMIGSPDYYGTCRKSCNACS	XP_058779180.1	57.143	42	247	288	1.25e-08	59.7	71.43	6
>KAI4383118.1:210-250 hypothetical protein MLD38_008994 [Melastoma candidum]		CTDEDDNCPGWAANGECQKNPVYMIGTPDYYGACRKSCNAC	KAI4383118.1	58.537	41	210	250	1.26e-08	59.3	73.17	6
>ERN04484.1:283-323 hypothetical protein AMTR_s00081p00029310 [Amborella trichopoda]		CTDEDDLCAQWAALGECQKNPAYMVGTPDYYGSCRKSCKVC	ERN04484.1	60.976	41	283	323	1.26e-08	59.7	73.17	6
>XP_020873656.1:190-230 probable prolyl 4-hydroxylase 12 isoform X2 [Arabidopsis lyrata subsp. lyrata]		CSDEDENCERWANLGECKKNPVYMIGSPDYYGTCRKSCNAC	XP_020873656.1	58.537	41	190	230	1.27e-08	59.3	73.17	6
>KAJ9564362.1:268-307 hypothetical protein OSB04_000328, partial [Centaurea solstitialis]		CADLNVNCPTWAASGECRKNPVYMVGSEEGGLGYCRKSCK	KAJ9564362.1	65	40	268	307	1.27e-08	59.7	80	5
>XP_058205952.1:276-316 probable prolyl 4-hydroxylase 12 isoform X2 [Rhododendron vialii]		CTDEDENCTRWAAAGECQRNPIFMIGSPDYYGTCRKSCNAC	XP_058205952.1	56.098	41	276	316	1.28e-08	59.7	75.61	6
>KAF0933348.1:262-303 hypothetical protein E2562_017970 [Oryza meyeriana var. granulata]		CEDENGLCPQWAAVGECAKNPNYMVGTNEAPGFCRKSCNVCA	KAF0933348.1	59.524	42	262	303	1.28e-08	59.7	76.19	6
>KAB8080164.1:109-149 hypothetical protein EE612_000539, partial [Oryza sativa]		CTDEDDRCVSWAASGECDRNPVFMIGSSDYYGSCRKSCRVC	KAB8080164.1	53.659	41	109	149	1.28e-08	57.8	75.61	6
>XP_006842809.2:286-326 probable prolyl 4-hydroxylase 6 [Amborella trichopoda]		CTDEDDLCAQWAALGECQKNPAYMVGTPDYYGSCRKSCKVC	XP_006842809.2	60.976	41	286	326	1.29e-08	59.7	73.17	6
>KAF2533012.1:338-378 hypothetical protein F2Q70_00033079 [Brassica cretica]		CSDEDESCGRWAELGECKKNPVYMIGSPDYFGTCRKSCNAC	KAF2533012.1	56.098	41	338	378	1.29e-08	59.7	73.17	6
>XP_058205955.1:275-315 probable prolyl 4-hydroxylase 12 isoform X4 [Rhododendron vialii]		CTDEDENCTRWAAAGECQRNPIFMIGSPDYYGTCRKSCNAC	XP_058205955.1	56.098	41	275	315	1.29e-08	59.7	75.61	6
>XP_058205951.1:277-317 probable prolyl 4-hydroxylase 12 isoform X1 [Rhododendron vialii]		CTDEDENCTRWAAAGECQRNPIFMIGSPDYYGTCRKSCNAC	XP_058205951.1	56.098	41	277	317	1.32e-08	59.7	75.61	6
>OWM79544.1:243-285 hypothetical protein CDL15_Pgr022956 [Punica granatum]		SECTDEDENCPRWAAVGECKNNPVFMIGSPDYYGTCRKSCNAC	OWM79544.1	55.814	43	243	285	1.34e-08	59.7	72.09	6
>XP_058205953.1:276-316 probable prolyl 4-hydroxylase 12 isoform X3 [Rhododendron vialii]		CTDEDENCTRWAAAGECQRNPIFMIGSPDYYGTCRKSCNAC	XP_058205953.1	56.098	41	276	316	1.36e-08	59.7	75.61	6
>KAF8654821.1:272-312 hypothetical protein HU200_061455 [Digitaria exilis]		CTDKSEYCTHWAAAGECGKNPVYMVGTEGSPGQCRKSCKVC	KAF8654821.1	63.415	41	272	312	1.36e-08	59.7	75.61	6
>GAY46387.1:271-309 hypothetical protein CUMW_096640 [Citrus unshiu]		CVDEDLNCVVWAKAGECKKNPLYMVGSKSSRGYCRKSCK	GAY46387.1	66.667	39	271	309	1.37e-08	59.7	82.05	5
>XP_031391694.1:260-302 probable prolyl 4-hydroxylase 12 [Punica granatum]		SECTDEDENCPRWAAVGECKNNPVFMIGSPDYYGTCRKSCNAC	XP_031391694.1	55.814	43	260	302	1.37e-08	59.7	72.09	6
>KAF3954649.1:272-312 hypothetical protein CMV_020028 [Castanea mollissima]		CTDEDESCPKWAAIGECQRNPVYMIGSPDYYGTCRKSCNAC	KAF3954649.1	56.098	41	272	312	1.4e-08	59.7	75.61	6
>XP_044355847.1:224-264 probable prolyl 4-hydroxylase 7 isoform X3 [Triticum aestivum]		CTDEDGNCVSWAAAGECDKNPVFMIGSSDYYGTCRKSCHAC	XP_044355847.1	58.537	41	224	264	1.42e-08	59.3	73.17	6
>GAQ88739.1:316-356 Oxoglutarate/iron-dependent oxygenase [Klebsormidium nitens]		CEDVNEHCDQWAAQGECEKNPDYMVGSPQYAGSCRKSCKVC	GAQ88739.1	65.854	41	316	356	1.42e-08	59.7	73.17	6
>XP_037404660.1:226-266 probable prolyl 4-hydroxylase 7 isoform X2 [Triticum dicoccoides]		CTDEDGNCVSWAAAGECDKNPVFMIGSSDYYGTCRKSCHAC	XP_037404660.1	58.537	41	226	266	1.44e-08	59.3	73.17	6
>XP_049393845.1:264-306 probable prolyl 4-hydroxylase 12 [Solanum stenotomum]		TYCTDEDENCTRWAATGECERNSVFMVGSPDYYGTCRKSCNAC	XP_049393845.1	51.163	43	264	306	1.46e-08	59.7	69.77	6
>XP_049348808.1:264-306 probable prolyl 4-hydroxylase 12 [Solanum verrucosum]		TYCTDEDENCTRWAATGECERNSVFMVGSPDYYGTCRKSCNAC	XP_049348808.1	51.163	43	264	306	1.46e-08	59.7	69.77	6
>XP_006291518.1:271-314 probable prolyl 4-hydroxylase 7 [Capsella rubella]		SGCVDENDSCEKWAKSGECQKNPTYMVGSDKDHGYCRKSCKACT	XP_006291518.1	56.818	44	271	314	1.47e-08	59.7	77.27	6
>KAG5234582.1:268-310 ShTK domain-containing family protein [Salix suchowensis]		SECTDEDGNCSSWAALGECEKNPVYMIGSPDYYGTCRRSCNAC	KAG5234582.1	58.14	43	268	310	1.48e-08	59.7	69.77	6
>XP_058773194.1:276-317 probable prolyl 4-hydroxylase 7 [Vicia villosa]		CADENVNCVAWAKVGECEKNPTYMVGYEGVKGKCRKSCNVCS	XP_058773194.1	64.286	42	276	317	1.48e-08	59.7	69.05	6
>XP_048562421.1:226-266 probable prolyl 4-hydroxylase 7 isoform X4 [Triticum urartu]		CTDEDGNCVSWAAAGECDKNPVFMIGSSDYYGTCRKSCHAC	XP_048562421.1	58.537	41	226	266	1.48e-08	59.3	73.17	6
>XP_004515255.1:262-302 probable prolyl 4-hydroxylase 12 isoform X2 [Cicer arietinum]		CTDEDDNCSAWAALGECQRNPVYMIGSPDYYGTCRKSCNVC	XP_004515255.1	58.537	41	262	302	1.5e-08	59.7	73.17	6
>PNX92780.1:160-201 prolyl 4-hydroxylase subunit alpha-1-like protein, partial [Trifolium pratense]		CVDENENCGRWAKIGECEKNPLYMVGNDGVKGKCMKSCNVCS	PNX92780.1	61.905	42	160	201	1.5e-08	58.5	73.81	6
>XP_027186602.1:263-303 probable prolyl 4-hydroxylase 12 isoform X1 [Cicer arietinum]		CTDEDDNCSAWAALGECQRNPVYMIGSPDYYGTCRKSCNVC	XP_027186602.1	58.537	41	263	303	1.5e-08	59.7	73.17	6
>MCO5614925.1:284-324 hypothetical protein [Adiantum nelumboides]		CKDEDKNCGEWAAYGECQKNPAYMIGTSEQPGSCRRSCRVC	MCO5614925.1	56.098	41	284	324	1.5e-08	59.7	78.05	6
>XP_020154482.1:226-266 probable prolyl 4-hydroxylase 7 isoform X4 [Aegilops tauschii subsp. strangulata]		CTDEDGNCVSWAAAGECDKNPVFMIGSSDYYGTCRKSCHAC	XP_020154482.1	58.537	41	226	266	1.51e-08	59.3	73.17	6
>XP_044339228.1:226-266 probable prolyl 4-hydroxylase 7 isoform X3 [Triticum aestivum]		CTDEDGNCVSWAAAGECDKNPVFMIGSSDYYGTCRKSCHAC	XP_044339228.1	58.537	41	226	266	1.51e-08	59.3	73.17	6
>XP_022961014.1:271-311 probable prolyl 4-hydroxylase 6 [Cucurbita moschata]		CMDFNENCPLWAENGECKNNPRYMLGSETASGYCRKSCQAC	XP_022961014.1	60.976	41	271	311	1.52e-08	59.7	73.17	6
>XP_023523636.1:271-311 probable prolyl 4-hydroxylase 7 [Cucurbita pepo subsp. pepo]		CMDFNENCPLWAENGECKNNPRYMLGSETASGYCRKSCQAC	XP_023523636.1	60.976	41	271	311	1.52e-08	59.7	73.17	6
>CAH9123530.1:101-141 unnamed protein product [Cuscuta epithymum]		CMDEDDSCPRWADIGECDRNPVFMVGSPDYYGTCRKSCNAC	CAH9123530.1	53.659	41	101	141	1.53e-08	57.4	75.61	6
>XP_059667099.1:232-274 probable prolyl 4-hydroxylase 12 isoform X3 [Cornus florida]		SECTDEDERCPQWASLGECQRNPVFMIGSPDYYGTCKKSCNAC	XP_059667099.1	53.488	43	232	274	1.54e-08	59.3	74.42	6
>XP_030469956.2:274-315 probable prolyl 4-hydroxylase 7, partial [Syzygium oleosum]		CKDENENCALWAKVGNCEKNPLCMVGSKDAYGSCRKSCGACS	XP_030469956.2	64.286	42	274	315	1.55e-08	59.7	73.81	7
>QCD94822.1:253-293 prolyl 4-hydroxylase [Vigna unguiculata]		CTDQDDSCPAWASMGECQRNPVFMVGSPDYYGTCRKSCNAC	QCD94822.1	56.098	41	253	293	1.55e-08	59.3	75.61	6
>XP_027923374.1:253-293 probable prolyl 4-hydroxylase 12 isoform X1 [Vigna unguiculata]		CTDQDDSCPAWASMGECQRNPVFMVGSPDYYGTCRKSCNAC	XP_027923374.1	56.098	41	253	293	1.55e-08	59.3	75.61	6
>XP_027923375.1:249-289 probable prolyl 4-hydroxylase 12 isoform X2 [Vigna unguiculata]		CTDQDDSCPAWASMGECQRNPVFMVGSPDYYGTCRKSCNAC	XP_027923375.1	56.098	41	249	289	1.56e-08	59.3	75.61	6
>GIL43477.1:288-329 hypothetical protein Vafri_949 [Volvox africanus]		LCTDRHSECPRWAVSGECERNAHYMKGDANQVGSCRRTCSVC	GIL43477.1	50	42	288	329	1.56e-08	59.7	71.43	6
>VAH58455.1:232-272 unnamed protein product [Triticum turgidum subsp. durum]		CTDEDGNCVSWAAAGECDKNPVFMIGSSDYYGTCRKSCHAC	VAH58455.1	58.537	41	232	272	1.57e-08	59.3	73.17	6
>GFP98622.1:724-762 probable prolyl 4-hydroxylase 4 [Phtheirospermum japonicum]		CTDSHESCDKWASLGECTKNPDYMIGSSDLPGYCRKSCK	GFP98622.1	58.974	39	724	762	1.57e-08	59.7	74.36	5
>KAF3976701.1:272-312 hypothetical protein CMV_000103 [Castanea mollissima]		CTDEDESCPKWAAIGECQRNPVYMIGSPDYYGTCRKSCNAC	KAF3976701.1	56.098	41	272	312	1.58e-08	59.3	75.61	6
>KAJ4960322.1:276-316 hypothetical protein NE237_020232 [Protea cynaroides]		CVDENVNCPRWAASGQCQKNPQYMVDTGASYGFCRRSCKVC	KAJ4960322.1	58.537	41	276	316	1.59e-08	59.3	78.05	6
>KAF6991749.1:232-272 hypothetical protein CFC21_008802 [Triticum aestivum]		CTDEDGNCVSWAAAGECDKNPVFMIGSSDYYGTCRKSCHAC	KAF6991749.1	58.537	41	232	272	1.6e-08	59.3	73.17	6
>KAG6602475.1:271-311 putative prolyl 4-hydroxylase 7, partial [Cucurbita argyrosperma subsp. sororia]		CMDFNENCPLWAENGECKNNPRYMLGSETASGYCRKSCQAC	KAG6602475.1	60.976	41	271	311	1.6e-08	59.3	73.17	6
>KAI3975702.1:261-303 hypothetical protein MKX01_023128 [Papaver californicum]		CSDDNDRCEQWAALGECTKNPEYMVGSADIPGSCRRSCKRICT	KAI3975702.1	58.14	43	261	303	1.61e-08	59.7	67.44	6
>XP_044467619.1:207-247 probable prolyl 4-hydroxylase 12 isoform X2 [Mangifera indica]		CTDEDEDCPHWAAKGECQTNPLFMVGSPDYYGTCRKSCQAC	XP_044467619.1	56.098	41	207	247	1.61e-08	58.9	73.17	6
>AFK45710.1:27-67 unknown [Lotus japonicus]		CTDEDDSCPAWAAMGECQRNPVHMIGSPDYYGTCRKSCNAC	AFK45710.1	53.659	41	27	67	1.62e-08	55.8	73.17	6
>PWZ20103.1:316-356 putative prolyl 4-hydroxylase 7 [Zea mays]		CSDDKELCPRWAAIGECHRNPTYMVGTKDTLGFCRKSCGIC	PWZ20103.1	53.659	41	316	356	1.62e-08	59.7	73.17	6
>XP_006661770.2:263-303 probable prolyl 4-hydroxylase 7 [Oryza brachyantha]		CEDENVLCPQWAAVGECAKNPNYMVGTNEAPGFCRKSCNVC	XP_006661770.2	60.976	41	263	303	1.64e-08	59.3	75.61	6
>MCO5570892.1:272-312 hypothetical protein [Adiantum nelumboides]		CKDEDKNCGEWAAYGECQKNPAYMIGTSEQPGSCRRSCRVC	MCO5570892.1	56.098	41	272	312	1.64e-08	59.3	78.05	6
>CAI5508855.1:322-363 unnamed protein product [Closterium sp. Naga37s-1]		CTDEHPNCAMWAAGGECKRNPGYMVGEGGYVGNCRKACKVCN	CAI5508855.1	57.143	42	322	363	1.64e-08	59.7	76.19	6
>KAA8533713.1:273-315 hypothetical protein F0562_031230 [Nyssa sinensis]		SDCTDEDENCPRWAALGECQKNPVFMIGTPDYYGTCKKSCNAC	KAA8533713.1	53.488	43	273	315	1.67e-08	59.3	74.42	6
>KAG7033150.1:283-323 putative prolyl 4-hydroxylase 7, partial [Cucurbita argyrosperma subsp. argyrosperma]		CMDFNENCPLWAENGECKNNPRYMLGSETASGYCRKSCQAC	KAG7033150.1	60.976	41	283	323	1.67e-08	59.3	73.17	6
>XP_059667096.1:250-292 probable prolyl 4-hydroxylase 12 isoform X1 [Cornus florida]		SECTDEDERCPQWASLGECQRNPVFMIGSPDYYGTCKKSCNAC	XP_059667096.1	53.488	43	250	292	1.67e-08	59.3	74.42	6
>MBA0601016.1:78-116 hypothetical protein [Gossypium raimondii]		CVDENENCAGWAKAGECKKNPTYMVGSGGSPGFCRKSCK	MBA0601016.1	66.667	39	78	116	1.68e-08	57	74.36	5
>XP_018840568.1:260-300 probable prolyl 4-hydroxylase 4 [Juglans regia]		CTDQNDSCERWAALGECTKNPEYMLGSPELPGYCRRSCKVC	XP_018840568.1	60.976	41	260	300	1.69e-08	59.3	75.61	6
>XP_057491233.1:271-309 probable prolyl 4-hydroxylase 6 isoform X1 [Actinidia eriantha]		CTDENENCAEWAADGECKQNPSYMVGDEDVLGFCRKSCK	XP_057491233.1	61.538	39	271	309	1.71e-08	59.3	76.92	5
>XP_055828448.1:207-247 probable prolyl 4-hydroxylase 12 isoform X2 [Solanum dulcamara]		CTDEDENCTRWAATGECERNPVFMVGSPDYYGTCRKSCNAC	XP_055828448.1	56.098	41	207	247	1.71e-08	58.9	73.17	6
>XP_040368333.1:287-327 probable prolyl 4-hydroxylase 12 isoform X2 [Rosa chinensis]		CTDEDDSCPRWADIGECQRNPVFMIGSDDYYGTCRKSCNAC	XP_040368333.1	53.659	41	287	327	1.72e-08	59.3	78.05	6
>XP_024193200.1:288-328 probable prolyl 4-hydroxylase 12 isoform X1 [Rosa chinensis]		CTDEDDSCPRWADIGECQRNPVFMIGSDDYYGTCRKSCNAC	XP_024193200.1	53.659	41	288	328	1.72e-08	59.3	78.05	6
>XP_047161653.1:251-291 probable prolyl 4-hydroxylase 12 [Vigna umbellata]		CTDQDESCPAWAAMGECQRNPVFMVGSPDYYGTCRKSCNAC	XP_047161653.1	56.098	41	251	291	1.73e-08	59.3	73.17	6
>XP_040368334.1:286-326 probable prolyl 4-hydroxylase 12 isoform X3 [Rosa chinensis]		CTDEDDSCPRWADIGECQRNPVFMIGSDDYYGTCRKSCNAC	XP_040368334.1	53.659	41	286	326	1.73e-08	59.3	78.05	6
>ACG34234.1:255-295 oxidoreductase [Zea mays]		CSDDKELCPRWAAIGECHRNPTYMVGTKDTLGFCRKSCGIC	ACG34234.1	53.659	41	255	295	1.74e-08	59.3	73.17	6
>XP_007151176.1:276-317 hypothetical protein PHAVU_004G024300g [Phaseolus vulgaris]		CVDDNENCSRWAKIGECEKNPLYMVGSAGVRGKCMKSCNVCS	XP_007151176.1	64.286	42	276	317	1.75e-08	59.3	69.05	6
>KAK3138431.1:269-309 hypothetical protein QOZ80_5AG0368890 [Eleusine coracana subsp. coracana]		CTDENESCPKWAALGECKKNPDYMVGTEALPGYCRRSCNVC	KAK3138431.1	58.537	41	269	309	1.78e-08	59.3	78.05	6
>XP_015068248.1:212-254 probable prolyl 4-hydroxylase 12 isoform X2 [Solanum pennellii]		TYCTDEDENCTRWAATGECERNPVFMVGSPDYYGTCRKSCNAC	XP_015068248.1	53.488	43	212	254	1.8e-08	58.9	72.09	6
>KAK3135236.1:269-309 hypothetical protein QOZ80_5BG0416460 [Eleusine coracana subsp. coracana]		CTDENESCPKWAALGECKKNPDYMVGTEALPGYCRRSCNVC	KAK3135236.1	58.537	41	269	309	1.81e-08	59.3	78.05	6
>RCV24898.1:191-231 hypothetical protein SETIT_5G123200v2 [Setaria italica]		CTDEDARCVGWAAGGECDRNPLFMIGSPDYYGTCRKSCRVC	RCV24898.1	56.098	41	191	231	1.82e-08	58.9	73.17	6
>XP_044467617.1:265-305 probable prolyl 4-hydroxylase 12 isoform X1 [Mangifera indica]		CTDEDEDCPHWAAKGECQTNPLFMVGSPDYYGTCRKSCQAC	XP_044467617.1	56.098	41	265	305	1.83e-08	59.3	73.17	6
>XP_052189463.1:255-295 probable prolyl 4-hydroxylase 4 [Diospyros lotus]		CTDQNQNCEKWAALGECTKNPEYMVGSPELPGNCRRSCKIC	XP_052189463.1	60.976	41	255	295	1.84e-08	59.3	75.61	6
>XP_019086147.1:190-230 PREDICTED: probable prolyl 4-hydroxylase 12 isoform X2 [Camelina sativa]		CSDEDDNCRRWAELGECKKNPVYMIGSPDYYGTCRKSCNAC	XP_019086147.1	58.537	41	190	230	1.84e-08	58.9	73.17	6
>XP_047944991.1:248-288 probable prolyl 4-hydroxylase 4 isoform X2 [Salvia hispanica]		CSDSDANCERWASLGECNKNPEYMIGSSDLPGYCRKSCKAC	XP_047944991.1	60.976	41	248	288	1.86e-08	59.3	73.17	6
>XP_041000967.1:260-300 probable prolyl 4-hydroxylase 4 [Juglans microcarpa x Juglans regia]		CTDQNDSCERWAALGECTKNPEYMLGSPELPGYCRRSCKVC	XP_041000967.1	60.976	41	260	300	1.87e-08	59.3	75.61	6
>CAJ2665583.1:275-316 unnamed protein product [Trifolium pratense]		CVDENENCGRWAKVGECEKNPLYMVGNDGVKGKCMKSCNVCS	CAJ2665583.1	61.905	42	275	316	1.88e-08	59.3	73.81	6
>AQK62266.1:316-356 putative prolyl 4-hydroxylase 12 [Zea mays]		CSDDKELCPRWAAIGECHRNPTYMVGTKDTLGFCRKSCGIC	AQK62266.1	53.659	41	316	356	1.89e-08	59.3	73.17	6
>KAI7845460.1:752-793 hypothetical protein COHA_001010 [Chlorella ohadii]		CRDNHASCPQWAKMGECDKNPVYMQGDQNVRGHCRLSCKGAS	KAI7845460.1	57.143	42	752	793	1.9e-08	59.3	73.81	5
>KAJ8565919.1:254-294 hypothetical protein K7X08_008495 [Anisodus acutangulus]		CADQNESCERWAALGECTKNPEYMVGSKDLPGSCRKSCKAC	KAJ8565919.1	63.415	41	254	294	1.92e-08	59.3	73.17	6
>VDD49649.1:281-321 unnamed protein product [Brassica oleracea]		CSDEDENCGQWAELGECKKNLVYMIGSPDYFGTCRKSCKAC	VDD49649.1	60.976	41	281	321	1.93e-08	59.3	73.17	6
>XP_017438949.1:251-291 probable prolyl 4-hydroxylase 12 [Vigna angularis]		CTDQDESCPAWAAMGECQRNPVFMVGSPDYYGTCRKSCNAC	XP_017438949.1	56.098	41	251	291	1.95e-08	59.3	73.17	6
>XP_028547504.1:242-282 probable prolyl 4-hydroxylase 7 isoform X2 [Dendrobium catenatum]		CTDEDDNCRQWAAMGECQKNSVYMLGTPDYYGSCRKSCGVC	XP_028547504.1	58.537	41	242	282	1.96e-08	58.9	73.17	6
>KZM92378.1:168-210 hypothetical protein DCAR_020257 [Daucus carota subsp. sativus]		SDCTDEDESCPKWAEIGECERNPVFMIGSPDYYGTCRKSCNSC	KZM92378.1	55.814	43	168	210	1.98e-08	58.5	74.42	6
>RCV24899.1:196-236 hypothetical protein SETIT_5G123200v2 [Setaria italica]		CTDEDARCVGWAAGGECDRNPLFMIGSPDYYGTCRKSCRVC	RCV24899.1	56.098	41	196	236	1.98e-08	58.5	73.17	6
>XP_004234409.1:264-306 probable prolyl 4-hydroxylase 12 [Solanum lycopersicum]		TYCTDEDENCTRWAATGECERNPVFMVGSPDYYGTCRKSCNAC	XP_004234409.1	53.488	43	264	306	1.99e-08	59.3	72.09	6
>CAI8594378.1:272-313 unnamed protein product [Vicia faba]		CADENENCAAWSKVGECEKNPTYMVGYEGVKGKCRKSCNVCS	CAI8594378.1	61.905	42	272	313	1.99e-08	59.3	69.05	6
>XP_047944990.1:252-292 probable prolyl 4-hydroxylase 4 isoform X1 [Salvia hispanica]		CSDSDANCERWASLGECNKNPEYMIGSSDLPGYCRKSCKAC	XP_047944990.1	60.976	41	252	292	2.01e-08	59.3	73.17	6
>TMW81792.1:252-294 hypothetical protein EJD97_007831 [Solanum chilense]		TYCTDEDENCTRWAATGECERNPVFMVGSPDYYGTCRKSCNAC	TMW81792.1	53.488	43	252	294	2.02e-08	59.3	72.09	6
>URE00850.1:523-563 prolyl 4-hydroxylase [Musa troglodytarum]		CTDEDAKCPQWAAIGECKRNPVYMLGTPDYYGSCRKSCGAC	URE00850.1	56.098	41	523	563	2.03e-08	59.3	73.17	6
>NP_001347457.1:255-295 uncharacterized protein LOC100274058 precursor [Zea mays]		CSDDKELCPRWAAIGECHRNPTYMVGTKDTLGFCRKSCGIC	NP_001347457.1	53.659	41	255	295	2.04e-08	59.3	73.17	6
>KAG7541493.1:250-290 ShKT domain [Arabidopsis thaliana x Arabidopsis arenosa]		CSDEDENCERWANLGECKKNPVYMIGSPDYYGTCRKSCNAC	KAG7541493.1	58.537	41	250	290	2.05e-08	58.9	73.17	6
>CAE6177130.1:236-276 unnamed protein product [Arabidopsis arenosa]		CSDEDENCERWANLGECKKNPVYMIGSPDYYGTCRKSCNAC	CAE6177130.1	58.537	41	236	276	2.06e-08	58.9	73.17	6
>PIN22264.1:278-318 Prolyl 4-hydroxylase alpha subunit [Handroanthus impetiginosus]		CTDEDENCSQWAATGECQRNPVFMIGSPDYYGTCRKSCDAC	PIN22264.1	56.098	41	278	318	2.07e-08	59.3	73.17	6
>XP_015068247.1:264-306 probable prolyl 4-hydroxylase 12 isoform X1 [Solanum pennellii]		TYCTDEDENCTRWAATGECERNPVFMVGSPDYYGTCRKSCNAC	XP_015068247.1	53.488	43	264	306	2.09e-08	59.3	72.09	6
>KOM55109.1:241-281 hypothetical protein LR48_Vigan10g100100 [Vigna angularis]		CTDQDESCPAWAAMGECQRNPVFMVGSPDYYGTCRKSCNAC	KOM55109.1	56.098	41	241	281	2.09e-08	58.9	73.17	6
>MCL7050521.1:261-301 hypothetical protein [Papaver nudicaule]		CTDDNDRCEQWAALGECTKNPEYMVGSTDIPGSCRRSCKVC	MCL7050521.1	63.415	41	261	301	2.09e-08	58.9	68.29	6
>XP_020873655.1:250-290 probable prolyl 4-hydroxylase 12 isoform X1 [Arabidopsis lyrata subsp. lyrata]		CSDEDENCERWANLGECKKNPVYMIGSPDYYGTCRKSCNAC	XP_020873655.1	58.537	41	250	290	2.11e-08	58.9	73.17	6
>MCO5587110.1:276-316 hypothetical protein [Adiantum nelumboides]		CADEHERCAEWAAAGECTKNPAYMVGSDQYAGACRKSCKVC	MCO5587110.1	60.976	41	276	316	2.13e-08	59.3	73.17	6
>KAG7546197.1:250-290 ShKT domain [Arabidopsis suecica]		CSDEDENCERWANLGECKKNPVYMIGSPDYYGTCRKSCNAC	KAG7546197.1	58.537	41	250	290	2.13e-08	58.9	73.17	6
>KAF7813155.1:264-304 putative prolyl 4-hydroxylase 12 isoform X1 [Senna tora]		CTDMDDNCASWAAMGECQRNPVYMIGSPDYYGTCRKSCKAC	KAF7813155.1	58.537	41	264	304	2.14e-08	58.9	70.73	6
>CAH2077965.1:256-296 unnamed protein product [Thlaspi arvense]		CSDEDDNCRRWAELGECKKNPVYMIGSPDYFGTCRKSCNAC	CAH2077965.1	58.537	41	256	296	2.14e-08	58.9	73.17	6
>KAG5628020.1:255-295 hypothetical protein H5410_013238 [Solanum commersonii]		CADHNENCERWATLGECTKNPEYMVGSIDLPGSCRKSCKSC	KAG5628020.1	65.854	41	255	295	2.16e-08	58.9	70.73	6
>MCL7026864.1:261-301 hypothetical protein [Papaver nudicaule]		CTDDNDRCEQWAALGECTKNPEYMVGSTDIPGSCRRSCKVC	MCL7026864.1	63.415	41	261	301	2.16e-08	58.9	68.29	6
>XP_023158198.1:262-302 uncharacterized protein LOC100274058 isoform X1 [Zea mays]		CSDDKELCPRWAAIGECHRNPTYMVGTKDTLGFCRKSCGIC	XP_023158198.1	53.659	41	262	302	2.16e-08	58.9	73.17	6
>NP_001329145.1:187-227 Oxoglutarate/iron-dependent oxygenase [Arabidopsis thaliana]		CSDEDENCGRWAKLGECKKNPVYMIGSPDYYGTCRKSCNAC	NP_001329145.1	58.537	41	187	227	2.18e-08	58.5	73.17	6
>CAA7060266.1:262-302 unnamed protein product [Microthlaspi erraticum]		CSDEDDNCGKWAELGECKKNPVYMIGSPDYFGTCRKSCNAC	CAA7060266.1	58.537	41	262	302	2.19e-08	58.9	73.17	6
>NP_001329147.1:190-230 Oxoglutarate/iron-dependent oxygenase [Arabidopsis thaliana]		CSDEDENCGRWAKLGECKKNPVYMIGSPDYYGTCRKSCNAC	NP_001329147.1	58.537	41	190	230	2.22e-08	58.5	73.17	6
>VAH58451.1:286-326 unnamed protein product [Triticum turgidum subsp. durum]		CTDEDGNCVSWAAAGECDKNPVFMIGSSDYYGTCRKSCHAC	VAH58451.1	58.537	41	286	326	2.22e-08	59.3	73.17	6
>KAG7669310.1:253-293 hypothetical protein KSW81_007467 [Chlorella desiccata (nom. nud.)]		CKDTEPECPRWAAAGECQKNKPFMIGDDFSVGACRVSCKMC	KAG7669310.1	60.976	41	253	293	2.22e-08	58.9	75.61	6
>XP_059667098.1:234-276 probable prolyl 4-hydroxylase 12 isoform X2 [Cornus florida]		SECTDEDERCPQWASLGECQRNPVFMIGSPDYYGTCKKSCNAC	XP_059667098.1	53.488	43	234	276	2.23e-08	58.9	74.42	6
>KAJ8771510.1:267-301 hypothetical protein K2173_026687 [Erythroxylum novogranatense]		NCPRWAAIGECQRNPVFMIGSPDYYGTCRKSCDAC	KAJ8771510.1	60	35	267	301	2.25e-08	58.9	77.14	5
>XP_039779811.1:185-225 probable prolyl 4-hydroxylase 7 [Panicum virgatum]		CQDEDDMCPRWAAAGECAKNPEYMVGTRASPGSCRKSCNVC	XP_039779811.1	60.976	41	185	225	2.25e-08	58.5	75.61	6
>EMS60792.1:234-274 Prolyl 4-hydroxylase subunit alpha-1 [Triticum urartu]		CSDDNEQCPRWAAIGECYKNAKYMVGTKDTLGSCRKSCGVC	EMS60792.1	58.537	41	234	274	2.26e-08	58.9	73.17	6
>EMS49131.1:286-326 Prolyl 4-hydroxylase subunit alpha-1 [Triticum urartu]		CTDEDGNCVSWAAAGECDKNPVFMIGSSDYYGTCRKSCHAC	EMS49131.1	58.537	41	286	326	2.27e-08	58.9	73.17	6
>KAF9618277.1:259-299 hypothetical protein IFM89_000912 [Coptis chinensis]		CSDENERCEQWAALGECTKNPEYMVGTSDLPGSCRRSCKVC	KAF9618277.1	60.976	41	259	299	2.28e-08	58.9	70.73	6
>XP_018859361.1:273-313 probable prolyl 4-hydroxylase 12 isoform X1 [Juglans regia]		CIDEAENCPRWAAIGECQRNPVFMIGSPDYYGTCRKSCNAC	XP_018859361.1	56.098	41	273	313	2.28e-08	58.9	73.17	6
>XP_031281116.1:205-245 probable prolyl 4-hydroxylase 12 [Pistacia vera]		CTDEDEDCPHWAAIGECQRNPVFMIGSPDYYGTCRKSCSAC	XP_031281116.1	53.659	41	205	245	2.29e-08	58.5	73.17	6
>CAB3472032.1:152-192 unnamed protein product, partial [Digitaria exilis]		CTDEDARCVSWAAGGECDRNPIFMIGSPDYYGTCRKSCRVC	CAB3472032.1	53.659	41	152	192	2.32e-08	58.2	73.17	6
>ACF87288.1:175-215 unknown [Zea mays]		CSDDKELCPRWAAIGECHRNPTYMVGTKDTLGFCRKSCGIC	ACF87288.1	53.659	41	175	215	2.33e-08	58.2	73.17	6
>XP_006651070.2:247-288 probable prolyl 4-hydroxylase 7 [Oryza brachyantha]		CDDEHALCPSWAAAGECAKNPGYMVGTSDSPGFCRKSCDACT	XP_006651070.2	59.524	42	247	288	2.33e-08	58.9	71.43	6
>KAK1404471.1:536-579 hypothetical protein POM88_004076 [Heracleum sosnowskyi]		SKCTDEDDDCALWAKEGECEKNPLYMVGTEDDPGACTKSCNACS	KAK1404471.1	59.091	44	536	579	2.33e-08	59.3	70.45	6
>BAF10987.2:93-134 Os03g0166200, partial [Oryza sativa Japonica Group]		CEDQHALCSSWAAAGECAKNPGYMVGTSESPGFCRKSCNVCT	BAF10987.2	59.524	42	93	134	2.33e-08	57	73.81	6
>XP_052148355.1:262-302 probable prolyl 4-hydroxylase 6 [Oryza glaberrima]		CTDEDDRCVRWAASGECDRNPVFMIGSSDYYGSCRKSCRVC	XP_052148355.1	53.659	41	262	302	2.35e-08	58.9	78.05	6
>XP_017256019.1:261-303 PREDICTED: probable prolyl 4-hydroxylase 12 isoform X2 [Daucus carota subsp. sativus]		SDCTDEDESCPKWAEIGECERNPVFMIGSPDYYGTCRKSCNSC	XP_017256019.1	55.814	43	261	303	2.35e-08	58.9	74.42	6
>XP_018859362.1:272-312 probable prolyl 4-hydroxylase 12 isoform X2 [Juglans regia]		CIDEAENCPRWAAIGECQRNPVFMIGSPDYYGTCRKSCNAC	XP_018859362.1	56.098	41	272	312	2.37e-08	58.9	73.17	6
>KAF8663107.1:140-180 hypothetical protein HU200_055704 [Digitaria exilis]		CTDEDARCVSWAAGGECDRNPIFMIGSPDYYGTCRKSCRVC	KAF8663107.1	53.659	41	140	180	2.37e-08	57.8	73.17	6
>OVA04395.1:267-307 Metridin-like ShK toxin [Macleaya cordata]		CTDDNDRCEQWAALGECTKNPEYMLGSPDLPGSCRRSCKVC	OVA04395.1	63.415	41	267	307	2.38e-08	58.9	68.29	6
>XP_010241900.1:269-311 PREDICTED: probable prolyl 4-hydroxylase 6 [Nelumbo nucifera]		SECTDEEESCPRWAALGECQRNPVYMIGTPDYYGSCRKSCNAC	XP_010241900.1	53.488	43	269	311	2.4e-08	58.9	72.09	6
>NP_001329146.1:199-239 Oxoglutarate/iron-dependent oxygenase [Arabidopsis thaliana]		CSDEDENCGRWAKLGECKKNPVYMIGSPDYYGTCRKSCNAC	NP_001329146.1	58.537	41	199	239	2.4e-08	58.5	73.17	6
>WOH06750.1:255-297 hypothetical protein DCAR_0626178 [Daucus carota subsp. sativus]		SDCTDEDESCPKWAEIGECERNPVFMIGSPDYYGTCRKSCNSC	WOH06750.1	55.814	43	255	297	2.4e-08	58.9	74.42	6
>XP_012701582.1:274-314 probable prolyl 4-hydroxylase 7 [Setaria italica]		CTDEDARCVGWAAGGECDRNPLFMIGSPDYYGTCRKSCRVC	XP_012701582.1	56.098	41	274	314	2.43e-08	58.9	73.17	6
>KAG9457503.1:262-304 hypothetical protein H6P81_002011 [Aristolochia fimbriata]		STCKDENASCERWAALGECTRNPEYMVGSPEVPGSCRRSCKVC	KAG9457503.1	58.14	43	262	304	2.43e-08	58.9	74.42	6
>XP_017256018.1:264-306 PREDICTED: probable prolyl 4-hydroxylase 12 isoform X1 [Daucus carota subsp. sativus]		SDCTDEDESCPKWAEIGECERNPVFMIGSPDYYGTCRKSCNSC	XP_017256018.1	55.814	43	264	306	2.45e-08	58.9	74.42	6
>XP_044355846.1:273-313 probable prolyl 4-hydroxylase 7 isoform X2 [Triticum aestivum]		CTDEDGNCVSWAAAGECDKNPVFMIGSSDYYGTCRKSCHAC	XP_044355846.1	58.537	41	273	313	2.45e-08	58.9	73.17	6
>URE09677.1:337-374 prolyl 4-hydroxylase, partial [Musa troglodytarum]		CSDASEFCPRWAAAGECEKNPLYMIGNDQTAGNCRKSC	URE09677.1	63.158	38	337	374	2.46e-08	58.9	81.58	5
>RWR76606.1:265-305 putative prolyl 4-hydroxylase 4 [Cinnamomum micranthum f. kanehirae]		CVDQNASCERWAALGECTKNPEYMVGSTEIPGYCRRSCKVC	RWR76606.1	60.976	41	265	305	2.47e-08	58.9	75.61	6
>RWW64579.1:205-245 hypothetical protein BHE74_00028186 [Ensete ventricosum]		CSDASEFCAQWAAAGECHKNPLYMIGNNGTTGNCRRSCNCC	RWW64579.1	56.098	41	205	245	2.48e-08	58.9	70.73	7
>KAJ0042747.1:278-318 hypothetical protein Pint_17470 [Pistacia integerrima]		CTDEDEDCPHWAAIGECQRNPVFMIGSPDYYGTCRKSCSAC	KAJ0042747.1	53.659	41	278	318	2.48e-08	58.9	73.17	6
>XP_020154432.1:275-315 probable prolyl 4-hydroxylase 7 isoform X3 [Aegilops tauschii subsp. strangulata]		CTDEDGNCVSWAAAGECDKNPVFMIGSSDYYGTCRKSCHAC	XP_020154432.1	58.537	41	275	315	2.49e-08	58.9	73.17	6
>XP_050253542.1:272-312 probable prolyl 4-hydroxylase 12 [Quercus robur]		CTDEEESCPKWAAIGECQRNPVYMIGSPDYYGTCRKSCNAC	XP_050253542.1	56.098	41	272	312	2.49e-08	58.9	73.17	6
>KAI8030734.1:252-290 putative prolyl 4-hydroxylase 7 [Camellia lanceoleosa]		CIDENENCVRWAASGECKRNPLYMVGSEGVVGNCMKSCK	KAI8030734.1	64.103	39	252	290	2.5e-08	58.9	82.05	5
>RXH89486.1:276-313 hypothetical protein DVH24_031843 [Malus domestica]		CSDENDNCPLWAKAGECQKNPTYMIGTQGLPGYCRKSC	RXH89486.1	63.158	38	276	313	2.5e-08	58.9	78.95	5
>MCL7031692.1:263-305 hypothetical protein [Papaver nudicaule]		SYCTDEEDSCPKWAAMGECQRNPVYMVGTPDYYGSCRKSCNAC	MCL7031692.1	53.488	43	263	305	2.53e-08	58.9	72.09	6
>XP_037404659.1:275-315 probable prolyl 4-hydroxylase 7 isoform X1 [Triticum dicoccoides]		CTDEDGNCVSWAAAGECDKNPVFMIGSSDYYGTCRKSCHAC	XP_037404659.1	58.537	41	275	315	2.54e-08	58.9	73.17	6
>XP_020671865.1:280-320 probable prolyl 4-hydroxylase 6 isoform X1 [Dendrobium catenatum]		CTDEDDNCRQWAAMGECQKNSVYMLGTPDYYGSCRKSCGVC	XP_020671865.1	58.537	41	280	320	2.54e-08	58.9	73.17	6
>XP_048562420.1:234-274 probable prolyl 4-hydroxylase 7 isoform X3 [Triticum urartu]		CTDEDGNCVSWAAAGECDKNPVFMIGSSDYYGTCRKSCHAC	XP_048562420.1	58.537	41	234	274	2.55e-08	58.9	73.17	6
>VAH58453.1:273-313 unnamed protein product [Triticum turgidum subsp. durum]		CTDEDGNCVSWAAAGECDKNPVFMIGSSDYYGTCRKSCHAC	VAH58453.1	58.537	41	273	313	2.55e-08	58.9	73.17	6
>XP_026422887.1:261-301 probable prolyl 4-hydroxylase 4 [Papaver somniferum]		CSDDNDRCEQWAALGECTKNPEYMVGSTDIPGSCRRSCKVC	XP_026422887.1	63.415	41	261	301	2.56e-08	58.9	68.29	6
>XP_048562418.1:275-315 probable prolyl 4-hydroxylase 7 isoform X1 [Triticum urartu]		CTDEDGNCVSWAAAGECDKNPVFMIGSSDYYGTCRKSCHAC	XP_048562418.1	58.537	41	275	315	2.56e-08	58.9	73.17	6
>KAI7731950.1:557-591 hypothetical protein M8C21_008962 [Ambrosia artemisiifolia]		NCQQWAAAGECERNPVYMVGTADYYGTCRKSCNVC	KAI7731950.1	68.571	35	557	591	2.57e-08	58.9	80	5
>OEL25164.1:238-278 putative prolyl 4-hydroxylase 7, partial [Dichanthelium oligosanthes]		CTDEDDRCVRWAAGGECDRNPIFMIGSPDYYGTCRKSCRVC	OEL25164.1	53.659	41	238	278	2.57e-08	58.9	75.61	6
>XP_048562419.1:273-313 probable prolyl 4-hydroxylase 7 isoform X2 [Triticum urartu]		CTDEDGNCVSWAAAGECDKNPVFMIGSSDYYGTCRKSCHAC	XP_048562419.1	58.537	41	273	313	2.58e-08	58.9	73.17	6
>XP_039050489.1:214-254 probable prolyl 4-hydroxylase 12 isoform X2 [Hibiscus syriacus]		CSDEDASCPHWASIGECQRNPVFMVGSPDYYGTCRKSCNAC	XP_039050489.1	53.659	41	214	254	2.58e-08	58.5	75.61	6
>XP_023907831.1:270-310 probable prolyl 4-hydroxylase 12 [Quercus suber]		CTDEEESCPKWAAIGECQRNPVYMIGSPDYYGTCRKSCNAC	XP_023907831.1	56.098	41	270	310	2.58e-08	58.9	73.17	6
>XP_039050488.1:267-307 probable prolyl 4-hydroxylase 12 isoform X1 [Hibiscus syriacus]		CSDEDASCPHWASIGECQRNPVFMVGSPDYYGTCRKSCNAC	XP_039050488.1	53.659	41	267	307	2.58e-08	58.9	75.61	6
>XP_034686562.1:258-298 probable prolyl 4-hydroxylase 4 [Vitis riparia]		CTDENDSCERWAALGECTKNPEYMLGSSDLPGACRRSCKVC	XP_034686562.1	60.976	41	258	298	2.58e-08	58.9	73.17	6
>DAD47366.1:209-251 TPA_asm: hypothetical protein HUJ06_017303 [Nelumbo nucifera]		SECTDEEESCPRWAALGECQRNPVYMIGTPDYYGSCRKSCNAC	DAD47366.1	53.488	43	209	251	2.59e-08	58.5	72.09	6
>PSC72571.1:257-297 Prolyl 4-hydroxylase subunit alpha-1 isoform A [Micractinium conductrix]		CVDADPNCPDWAAAGECQSNPGFMRGGATSLGNCRKSCKDC	PSC72571.1	60.976	41	257	297	2.6e-08	58.9	73.17	6
>XP_044339226.1:275-315 probable prolyl 4-hydroxylase 7 isoform X1 [Triticum aestivum]		CTDEDGNCVSWAAAGECDKNPVFMIGSSDYYGTCRKSCHAC	XP_044339226.1	58.537	41	275	315	2.61e-08	58.9	73.17	6
>KAI8566138.1:640-680 hypothetical protein RHMOL_Rhmol02G0016200 [Rhododendron molle]		CTDTHDNCERWAALGECTNNPEYMVGTTELPGNCRRSCKIC	KAI8566138.1	51.22	41	640	680	2.62e-08	58.9	70.73	6
>XP_042967105.1:260-300 probable prolyl 4-hydroxylase 4 [Carya illinoinensis]		CTDQNDSCGRWAALGECTKNPEYMIGSAELPGYCRRSCKVC	XP_042967105.1	60.976	41	260	300	2.63e-08	58.9	75.61	6
>XP_003631980.1:258-298 probable prolyl 4-hydroxylase 4 [Vitis vinifera]		CTDENDSCERWAALGECTKNPEYMLGSSDLPGACRRSCKVC	XP_003631980.1	60.976	41	258	298	2.64e-08	58.9	73.17	6
>XP_026450051.1:258-298 probable prolyl 4-hydroxylase 4 [Papaver somniferum]		CSDDNDRCEQWAALGECTKNPEYMVGSTDIPGSCRRSCKVC	XP_026450051.1	63.415	41	258	298	2.64e-08	58.9	68.29	6
>XP_044339227.1:234-274 probable prolyl 4-hydroxylase 7 isoform X2 [Triticum aestivum]		CTDEDGNCVSWAAAGECDKNPVFMIGSSDYYGTCRKSCHAC	XP_044339227.1	58.537	41	234	274	2.65e-08	58.5	73.17	6
>XP_020154379.1:291-331 probable prolyl 4-hydroxylase 6 isoform X2 [Aegilops tauschii subsp. strangulata]		CTDEDGNCVSWAAAGECDKNPVFMIGSSDYYGTCRKSCHAC	XP_020154379.1	58.537	41	291	331	2.65e-08	58.9	73.17	6
>KAJ7969935.1:178-218 putative Prolyl 4-hydroxylase alpha subunit [Quillaja saponaria]		CTDEDDSCPKWAAIGECQRNPVFMIGSPDYYGTCRNSCNVC	KAJ7969935.1	53.659	41	178	218	2.66e-08	58.2	75.61	6
>RWW02480.1:246-286 hypothetical protein GW17_00034436 [Ensete ventricosum]		CSDASEFCAQWAAAGECHKNPLYMIGNNGTTGNCRRSCNVC	RWW02480.1	58.537	41	246	286	2.67e-08	58.9	73.17	6
>XP_058082618.1:265-305 probable prolyl 4-hydroxylase 4 [Magnolia sinica]		CTDENTSCERWAALGECTKNPEYMVGSAEVLGACRRSCKVC	XP_058082618.1	58.537	41	265	305	2.67e-08	58.9	75.61	6
>CAI5495510.1:261-302 unnamed protein product [Closterium sp. Naga37s-1]		CTDEHPNCGMWAAGGECKRNPGYMVGEGGYVGNCRKSCKACS	CAI5495510.1	59.524	42	261	302	2.68e-08	58.9	73.81	6
>KAI3913807.1:261-301 hypothetical protein MKW92_051312 [Papaver armeniacum]		CSDDNDRCEQWAALGECTKNPEYMVGSTDIPGSCRRSCKVC	KAI3913807.1	63.415	41	261	301	2.69e-08	58.9	68.29	6
>XP_020154336.1:293-333 probable prolyl 4-hydroxylase 6 isoform X1 [Aegilops tauschii subsp. strangulata]		CTDEDGNCVSWAAAGECDKNPVFMIGSSDYYGTCRKSCHAC	XP_020154336.1	58.537	41	293	333	2.69e-08	58.9	73.17	6
>KAK3227771.1:277-311 hypothetical protein Dsin_007633 [Dipteronia sinensis]		CVDENPNCATWAKAGECKKNPKYMVGSEDSPGFCR	KAK3227771.1	71.429	35	277	311	2.71e-08	58.9	80	4
>KAB5532473.1:269-308 hypothetical protein DKX38_019143 [Salix brachista]		SECTDEDGNCSSWAALGECEKNPVYMIGSPDYYGTCKKIC	KAB5532473.1	57.5	40	269	308	2.72e-08	58.9	70	5
>RXH72084.1:836-877 hypothetical protein DVH24_025585 [Malus domestica]		CGDLNESCERWAALGECTKNREYMVGTPDLPGYCRRSCKICN	RXH72084.1	52.381	42	836	877	2.72e-08	58.9	71.43	6
>KAF8704822.1:154-194 hypothetical protein HU200_031060 [Digitaria exilis]		CTDEDARCVSWAAGGECDRNPIFMIGSPDYYGTCRKSCRVC	KAF8704822.1	53.659	41	154	194	2.73e-08	57.8	73.17	6
>GIL72519.1:289-330 hypothetical protein Vretifemale_2875 [Volvox reticuliferus]		LCTDRHSECPRWAKSGECERNANYMRGDANQVGSCRRTCGVC	GIL72519.1	50	42	289	330	2.73e-08	58.9	71.43	6
>XP_054787530.1:269-309 probable prolyl 4-hydroxylase 12 [Prosopis cineraria]		CTDEDDNCATWAAMGECQRNPVYMIGSPDYFGTCRKSCNAC	XP_054787530.1	56.098	41	269	309	2.73e-08	58.9	70.73	6
>XP_021615143.1:267-309 probable prolyl 4-hydroxylase 12 [Manihot esculenta]		SDCNDEDDSCPRWAALGECQRNPVYMTGSPDYYGTCRKSCNAC	XP_021615143.1	55.814	43	267	309	2.73e-08	58.9	72.09	6
>KAJ8752245.1:213-255 hypothetical protein K2173_003881 [Erythroxylum novogranatense]		SECADEDDNCARWAAIGECQRNPIFMIGSPDYYGTCRKSCDAC	KAJ8752245.1	53.488	43	213	255	2.73e-08	58.5	72.09	6
>KAI3722367.1:292-331 hypothetical protein L2E82_33403 [Cichorium intybus]		CRDEHVNCAVWAARGECEKNPVYMVGTASTIGHCRKSFDL	KAI3722367.1	55	40	292	331	2.73e-08	58.9	77.5	4
>PSC72570.1:268-308 Prolyl 4-hydroxylase subunit alpha-1 isoform B [Micractinium conductrix]		CVDADPNCPDWAAAGECQSNPGFMRGGATSLGNCRKSCKDC	PSC72570.1	60.976	41	268	308	2.74e-08	58.9	73.17	6
>XP_016204285.1:204-244 probable prolyl 4-hydroxylase 12 isoform X3 [Arachis ipaensis]		CIDEDDNCAAWAAMGECQRNPVFMIGSQDYYGTCRKSCHLC	XP_016204285.1	53.659	41	204	244	2.74e-08	58.5	75.61	6
>KAI5072365.1:292-332 hypothetical protein GOP47_0012471 [Adiantum capillus-veneris]		CADEHERCTEWAAAGECTRNPAYMVGSDQYAGSCRKSCKVC	KAI5072365.1	58.537	41	292	332	2.74e-08	58.9	73.17	6
>KAJ6826119.1:248-288 prolyl 4-hydroxylase 2 precursor [Iris pallida]		CKDEHHLCAGWAVLGECKKNPIYMVGSKTSPGSCRKSCKIC	KAJ6826119.1	60.976	41	248	288	2.74e-08	58.9	78.05	6
>KAJ6852478.1:248-288 prolyl 4-hydroxylase 2 precursor [Iris pallida]		CKDEHHLCAGWAVLGECKKNPIYMVGSKTSPGSCRKSCKIC	KAJ6852478.1	60.976	41	248	288	2.77e-08	58.5	78.05	6
>KAG2494060.1:282-323 hypothetical protein HYH03_007704 [Edaphochlamys debaryana]		VCTDTHPRCAEWAAAGECQNNPTFMAGGSNSLGACRKSCKTC	KAG2494060.1	57.143	42	282	323	2.78e-08	58.9	71.43	6
>KAG9159760.1:275-317 hypothetical protein Leryth_007778 [Lithospermum erythrorhizon]		CIDENENCPGWASVGECQKNPEYMVGSKSKGYIGSCRKSCNVC	KAG9159760.1	60.465	43	275	317	2.79e-08	58.9	74.42	6
>XP_015967394.1:204-244 probable prolyl 4-hydroxylase 12 isoform X3 [Arachis duranensis]		CIDEDDNCAAWAAMGECQRNPVFMIGSQDYYGTCRKSCHLC	XP_015967394.1	53.659	41	204	244	2.79e-08	58.5	75.61	6
>KAI3979637.1:261-301 hypothetical protein MKX01_013732 [Papaver californicum]		CSDDNDRCEQWAALGECTKNPEYMVGSTDIPGSCRRSCKVC	KAI3979637.1	63.415	41	261	301	2.8e-08	58.9	68.29	6
>KAI5057397.1:270-310 hypothetical protein GOP47_0027412 [Adiantum capillus-veneris]		CKDEDESCGEWAAYGECQKNPTYMIGTSEQPGYCRRSCRVC	KAI5057397.1	53.659	41	270	310	2.85e-08	58.9	80.49	6
>KAI4347638.1:280-321 hypothetical protein L6164_008432 [Bauhinia variegata]		CTDENEKCSTWAKAGECEKNPLYMVGNEGVKGNCMKSCNACS	KAI4347638.1	61.905	42	280	321	2.85e-08	58.9	71.43	6
>KAJ0098846.1:306-346 hypothetical protein Patl1_20145 [Pistacia atlantica]		CTDEDEDCPHWAAIGECQRNPVFMIGSPDYYGTCRKSCSAC	KAJ0098846.1	53.659	41	306	346	2.85e-08	58.9	73.17	6
>XP_019449667.1:270-310 PREDICTED: probable prolyl 4-hydroxylase 12 isoform X1 [Lupinus angustifolius]		CTDEDDQCPAWAATGECQRNPVYMVGSPDYYGTCRKSCNAC	XP_019449667.1	56.098	41	270	310	2.88e-08	58.9	70.73	6
>XP_052180555.1:317-359 probable prolyl 4-hydroxylase 12 [Diospyros lotus]		SDCTDEDENCSRWAAVGECQKNPVFMIGSPDYYGTCRKSCNAC	XP_052180555.1	55.814	43	317	359	2.9e-08	58.9	72.09	6
>XP_004508327.1:257-297 probable prolyl 4-hydroxylase 4 [Cicer arietinum]		CSDQHESCERWASLGECTNNPVYMVGSSDLPGYCRKSCKAC	XP_004508327.1	58.537	41	257	297	2.9e-08	58.5	75.61	6
>XP_019449668.1:269-309 PREDICTED: probable prolyl 4-hydroxylase 12 isoform X2 [Lupinus angustifolius]		CTDEDDQCPAWAATGECQRNPVYMVGSPDYYGTCRKSCNAC	XP_019449668.1	56.098	41	269	309	2.93e-08	58.9	70.73	6
>XP_019449670.1:268-308 PREDICTED: probable prolyl 4-hydroxylase 12 isoform X3 [Lupinus angustifolius]		CTDEDDQCPAWAATGECQRNPVYMVGSPDYYGTCRKSCNAC	XP_019449670.1	56.098	41	268	308	2.95e-08	58.5	70.73	6
>KAH7435237.1:192-232 hypothetical protein KP509_06G055500 [Ceratopteris richardii]		CKDENANCAEWAAMGECQKNPSYMVGTDAYPGSCRGSCRVC	KAH7435237.1	58.537	41	192	232	2.95e-08	58.2	75.61	6
>XP_042050488.1:252-292 probable prolyl 4-hydroxylase 4 [Salvia splendens]		CSDSDGNCERWASLGECNKNPEYMIGSSDLPGYCRKSCKAC	XP_042050488.1	60.976	41	252	292	2.97e-08	58.5	73.17	6
>CAD6215035.1:258-298 unnamed protein product [Miscanthus lutarioriparius]		CSDDNELCPKWAAIGECYKNPTYMVGTKDTHGFCRKSCGLC	CAD6215035.1	58.537	41	258	298	2.99e-08	58.5	73.17	6
>PON44192.1:718-758 Mono-/di-acylglycerol lipase [Trema orientale]		CTDQDENCPGWAAMGECQRNPVFMVGSPDYYGTCRESCNAC	PON44192.1	56.098	41	718	758	3e-08	58.9	73.17	6
>KAJ4961973.1:279-319 hypothetical protein NE237_021883 [Protea cynaroides]		CVDENVNCSRWAASGECQKNPEYMVGTGASNGFCRRSCKVC	KAJ4961973.1	60.976	41	279	319	3e-08	58.9	78.05	6
>KAF8708488.1:258-298 hypothetical protein HU200_029851 [Digitaria exilis]		CSDEHELCPKWAAIGECYKNPKYMVGTKDTLGFCRKSCGLC	KAF8708488.1	56.098	41	258	298	3.02e-08	58.5	78.05	6
>KAF1897093.1:269-309 hypothetical protein Lal_00034795 [Lupinus albus]		CTDEDDQCPAWAATGECQRNPVYMVGSPDYYGTCRKSCNAC	KAF1897093.1	56.098	41	269	309	3.05e-08	58.5	70.73	6
>TKW13724.1:337-377 hypothetical protein SEVIR_5G119800v2 [Setaria viridis]		CTDEDARCVGWAAGGECDRNPLFMIGSPDYYGTCRKSCRVC	TKW13724.1	56.098	41	337	377	3.05e-08	58.9	73.17	6
>CAI5995301.1:183-229 unnamed protein product [Closterium sp. NIES-65]		SVCADDNENCEHWASIGECERNKAYMVGAEGAGPESIGFCRKSCGVC	CAI5995301.1	57.447	47	183	229	3.05e-08	58.2	70.21	6
>KAJ8477288.1:262-302 hypothetical protein OPV22_021015 [Ensete ventricosum]		CSDASEFCAQWAAAGECHKNPLYMIGNNGTTGNCRRSCNVC	KAJ8477288.1	58.537	41	262	302	3.06e-08	58.5	73.17	6
>BAG91981.1:185-225 unnamed protein product [Oryza sativa Japonica Group]		CTDEDDRCVSWAASGECDRNPVFMIGSSDYYGSCRKSCRVC	BAG91981.1	53.659	41	185	225	3.07e-08	58.2	75.61	6
>XP_050908874.1:274-315 probable prolyl 4-hydroxylase 7 [Pisum sativum]		CTDENENCAAWSKVGECEKNPSYMVGYEGVKGKCRKSCNVCS	XP_050908874.1	61.905	42	274	315	3.07e-08	58.5	69.05	6
>NP_194290.2:251-291 Oxoglutarate/iron-dependent oxygenase [Arabidopsis thaliana]		CSDEDENCGRWAKLGECKKNPVYMIGSPDYYGTCRKSCNAC	NP_194290.2	58.537	41	251	291	3.08e-08	58.5	73.17	6
>PON51727.1:718-758 Mono-/di-acylglycerol lipase [Parasponia andersonii]		CTDQDENCPGWAAMGECQRNPVFMVGSPDYYGTCRESCNAC	PON51727.1	56.098	41	718	758	3.09e-08	58.9	73.17	6
>XP_017256020.1:246-288 PREDICTED: probable prolyl 4-hydroxylase 12 isoform X3 [Daucus carota subsp. sativus]		SDCTDEDESCPKWAEIGECERNPVFMIGSPDYYGTCRKSCNSC	XP_017256020.1	55.814	43	246	288	3.1e-08	58.5	74.42	6
>XP_057446163.1:259-299 probable prolyl 4-hydroxylase 12 isoform X1 [Lotus japonicus]		CTDEDDSCPAWAAMGECQRNPVYMIGSPDYYGTCRKSCNAC	XP_057446163.1	56.098	41	259	299	3.1e-08	58.5	73.17	6
>XP_028773146.1:269-309 probable prolyl 4-hydroxylase 12 [Prosopis alba]		CTDEDDNCATWAAMGECQRNPVYMIGSPDYFGTCRKSCNAC	XP_028773146.1	56.098	41	269	309	3.11e-08	58.5	70.73	6
>XP_002463711.1:255-295 probable prolyl 4-hydroxylase 7 [Sorghum bicolor]		CSDDNELCPKWAAIGECYKNPTYMVGTKDTNGFCRKSCGLC	XP_002463711.1	58.537	41	255	295	3.11e-08	58.5	73.17	6
>CAA0396480.1:251-291 unnamed protein product [Arabidopsis thaliana]		CSDEDENCGRWAKLGECKKNPVYMIGSPDYYGTCRKSCNAC	CAA0396480.1	58.537	41	251	291	3.14e-08	58.5	73.17	6
>CAD6226358.1:268-308 unnamed protein product [Miscanthus lutarioriparius]		CADKSEHCAEWAAAGECGKNPVYMVGAEGSPGQCRKSCNVC	CAD6226358.1	60.976	41	268	308	3.15e-08	58.5	78.05	6
>XP_044355843.1:153-193 probable prolyl 4-hydroxylase 7 isoform X2 [Triticum aestivum]		CTDEDGNCVNWAAAGECDKNPVFMIGSPDYYGTCRKTCHAC	XP_044355843.1	56.098	41	153	193	3.15e-08	57.8	73.17	6
>KAI8566137.1:692-732 hypothetical protein RHMOL_Rhmol02G0016200 [Rhododendron molle]		CTDTHDNCERWAALGECTNNPEYMVGTTELPGNCRRSCKIC	KAI8566137.1	51.22	41	692	732	3.15e-08	58.9	70.73	6
>XP_044391046.1:252-292 probable prolyl 4-hydroxylase 7 [Triticum aestivum]		CSDDNEQCPRWAALGECYKNAKYMVGTKDTLGSCRKSCGVC	XP_044391046.1	58.537	41	252	292	3.17e-08	58.5	73.17	6
>VAI38403.1:252-292 unnamed protein product [Triticum turgidum subsp. durum]		CSDDNEQCPRWAALGECYKNAKYMVGTKDTLGSCRKSCGVC	VAI38403.1	58.537	41	252	292	3.17e-08	58.5	73.17	6
>KDP45441.1:274-311 hypothetical protein JCGZ_09690 [Jatropha curcas]		CVDRNPNCPMWMKAGECKKNPLYMVGQNGYCRKSCNEC	KDP45441.1	63.415	41	274	311	3.19e-08	58.5	73.17	6
>CAB81370.1:275-315 hypothetical protein, partial [Arabidopsis thaliana]		CSDEDENCGRWAKLGECKKNPVYMIGSPDYYGTCRKSCNAC	CAB81370.1	58.537	41	275	315	3.19e-08	58.5	73.17	6
>KAJ7969934.1:262-302 putative Prolyl 4-hydroxylase alpha subunit [Quillaja saponaria]		CTDEDDSCPKWAAIGECQRNPVFMIGSPDYYGTCRNSCNVC	KAJ7969934.1	53.659	41	262	302	3.2e-08	58.5	75.61	6
>VFQ72700.1:185-225 unnamed protein product [Cuscuta campestris]		CVDEDDNCPRWAAIGECSRNPVFMVGSPDYYGTCRRSCSAC	VFQ72700.1	53.659	41	185	225	3.23e-08	58.2	73.17	6
>KAG7617313.1:251-291 ShKT domain [Arabidopsis thaliana x Arabidopsis arenosa]		CSDEDENCGRWAKLGECKKNPVYMIGSPDYYGTCRKSCNAC	KAG7617313.1	58.537	41	251	291	3.23e-08	58.5	73.17	6
>MCD7465143.1:266-306 hypothetical protein [Datura stramonium]		CTDEDENCIRWAATGECERNPVFMVGSPDYYGTCRKSCNAC	MCD7465143.1	56.098	41	266	306	3.24e-08	58.5	73.17	6
>XP_004241065.1:255-295 probable prolyl 4-hydroxylase 4 [Solanum lycopersicum]		CTDADENCERWAALGECTKNPEYMLGSADLPGYCRKSCKAC	XP_004241065.1	60.976	41	255	295	3.25e-08	58.5	70.73	6
>XP_057446164.1:258-298 probable prolyl 4-hydroxylase 12 isoform X2 [Lotus japonicus]		CTDEDDSCPAWAAMGECQRNPVYMIGSPDYYGTCRKSCNAC	XP_057446164.1	56.098	41	258	298	3.25e-08	58.5	73.17	6
>XP_050223748.1:278-318 probable prolyl 4-hydroxylase 12 [Mercurialis annua]		CTDEDANCPKWAELGECQRNPVFMTGSPDYYGTCRRSCNAC	XP_050223748.1	53.659	41	278	318	3.28e-08	58.5	73.17	6
>KAJ7969933.1:264-304 putative Prolyl 4-hydroxylase alpha subunit [Quillaja saponaria]		CTDEDDSCPKWAAIGECQRNPVFMIGSPDYYGTCRNSCNVC	KAJ7969933.1	53.659	41	264	304	3.28e-08	58.5	75.61	6
>CAA18166.1:276-316 hypothetical protein [Arabidopsis thaliana]		CSDEDENCGRWAKLGECKKNPVYMIGSPDYYGTCRKSCNAC	CAA18166.1	58.537	41	276	316	3.3e-08	58.5	73.17	6
>XP_044385872.1:257-297 probable prolyl 4-hydroxylase 6 [Triticum aestivum]		CSDDNEQCPRWAAIGECYKNAKYMVGTKDTLGSCRKSCGVC	XP_044385872.1	58.537	41	257	297	3.3e-08	58.5	73.17	6
>CAB3476077.1:223-263 unnamed protein product, partial [Digitaria exilis]		CTDEDARCVSWAAGGECDRNPIFMIGSPDYYGTCRKSCRVC	CAB3476077.1	53.659	41	223	263	3.31e-08	58.5	73.17	6
>KAK2365776.1:279-320 putative prolyl 4-hydroxylase [Trifolium repens]		CVDDNENCARWAKVGECEKNPLYMVGKDGVKGKCMKSCNVCS	KAK2365776.1	61.905	42	279	320	3.32e-08	58.5	69.05	6
>TMW83761.1:255-295 hypothetical protein EJD97_000785 [Solanum chilense]		CTDADENCERWAALGECTKNPEYMLGSADLPGYCRKSCKAC	TMW83761.1	60.976	41	255	295	3.32e-08	58.5	70.73	6
>XP_015077824.1:255-295 probable prolyl 4-hydroxylase 4 [Solanum pennellii]		CTDADENCERWAALGECTKNPEYMLGSADLPGYCRKSCKAC	XP_015077824.1	60.976	41	255	295	3.32e-08	58.5	70.73	6
>KAF8778984.1:259-299 hypothetical protein HU200_003089 [Digitaria exilis]		CSDEHELCPKWAAIGECYKNPKYMVGTKDTLGFCRKSCGLC	KAF8778984.1	56.098	41	259	299	3.32e-08	58.5	78.05	6
>KAJ1295757.1:260-301 hypothetical protein BS78_01G247300 [Paspalum vaginatum]		CEDDNALCAQWAAVGECAKNPNYMVGTNEAPGFCRKSCKVCA	KAJ1295757.1	59.524	42	260	301	3.33e-08	58.5	73.81	6
>GMH08346.1:284-326 hypothetical protein Nepgr_010186 [Nepenthes gracilis]		SSCSDLNDNCEKWAAVGECTKNPEYMVGTTDLPGYCRRSCNVC	GMH08346.1	58.14	43	284	326	3.34e-08	58.5	69.77	6
>AFK48505.1:145-186 unknown [Lotus japonicus]		CTDENENCSRWAKLGECVKNPLYMIGGKGVKGYCMKSCNVCS	AFK48505.1	59.524	42	145	186	3.37e-08	57.4	71.43	6
>KAK2419837.1:279-320 putative prolyl 4-hydroxylase [Trifolium repens]		CVDDNENCARWAKVGECEKNPLYMVGKDGVKGKCMKSCNVCS	KAK2419837.1	61.905	42	279	320	3.38e-08	58.5	69.05	6
>KAG6431127.1:709-749 hypothetical protein SASPL_109202 [Salvia splendens]		CSDSDGNCERWASLGECNKNPEYMIGSSDLPGYCRKSCKAC	KAG6431127.1	60.976	41	709	749	3.41e-08	58.5	73.17	6
>KAH7435239.1:266-306 hypothetical protein KP509_06G055500 [Ceratopteris richardii]		CKDENANCAEWAAMGECQKNPSYMVGTDAYPGSCRGSCRVC	KAH7435239.1	58.537	41	266	306	3.44e-08	58.5	75.61	6
>XP_003609558.1:258-298 probable prolyl 4-hydroxylase 4 [Medicago truncatula]		CSDQHDSCERWASLGECTNNPVYMVGSSDLPGYCRKSCKAC	XP_003609558.1	58.537	41	258	298	3.47e-08	58.5	75.61	6
>KAB1214131.1:644-684 Receptor-like cytosolic serine/threonine-protein kinase RBK2 [Morella rubra]		CTDLNDSCERWAALGECTKNQEYMVGSPELPGYCRRSCKVC	KAB1214131.1	56.098	41	644	684	3.48e-08	58.5	70.73	6
>AFK38357.1:258-298 unknown [Medicago truncatula]		CSDQHDSCERWASLGECTNNPVYMVGSSDLPGYCRKSCKAC	AFK38357.1	58.537	41	258	298	3.5e-08	58.5	75.61	6
>AFK34385.1:258-298 unknown [Medicago truncatula]		CSDQHDSCERWASLGECTNNPVYMVGSSDLPGYCRKSCKAC	AFK34385.1	58.537	41	258	298	3.5e-08	58.5	75.61	6
>XP_010433612.1:251-291 PREDICTED: probable prolyl 4-hydroxylase 12 isoform X1 [Camelina sativa]		CSDEDDNCRRWAELGECKKNPVYMIGSPDYYGTCRKSCNAC	XP_010433612.1	58.537	41	251	291	3.51e-08	58.5	73.17	6
>XP_045802029.1:263-303 probable prolyl 4-hydroxylase 4 [Trifolium pratense]		CIDQHESCERWAALGECTKNPEYMVGSAGLPGYCRKSCKTC	XP_045802029.1	58.537	41	263	303	3.51e-08	58.5	70.73	6
>GJP85147.1:103-143 hypothetical protein CLOP_g15241 [Closterium sp. NIES-67]		CEDLNPKCEEWAVLGECKKNPAYMLGDGAYTGNCRKACKAC	GJP85147.1	56.098	41	103	143	3.51e-08	56.6	70.73	6
>KAJ1254880.1:260-301 hypothetical protein BS78_K314700 [Paspalum vaginatum]		CEDDNALCAQWAAVGECAKNPNYMVGTNEAPGFCRKSCKVCA	KAJ1254880.1	59.524	42	260	301	3.54e-08	58.5	73.81	6
>KAG2554502.1:363-403 hypothetical protein PVAP13_9KG604501 [Panicum virgatum]		CQDEDDMCPRWAAAGECAKNPEYMVGTRASPGSCRKSCNVC	KAG2554502.1	60.976	41	363	403	3.54e-08	58.5	75.61	6
>OAO98632.1:237-277 hypothetical protein AXX17_AT4G29540 [Arabidopsis thaliana]		CSDEDENCGRWAKLGECKKNPVYMIGSPDYYGTCRKSCNAC	OAO98632.1	58.537	41	237	277	3.54e-08	58.5	73.17	6
>OVA14034.1:258-300 Metridin-like ShK toxin [Macleaya cordata]		SDCTDEDDNCARWAALGECQRNPVYMAGTPDYYGTCRKSCNVC	OVA14034.1	55.814	43	258	300	3.55e-08	58.5	72.09	6
>CAH8384464.1:256-296 unnamed protein product [Eruca vesicaria subsp. sativa]		CSDEDESCGRWAELGECEKNPVYMIGSPDYFGTCRKSCNAC	CAH8384464.1	58.537	41	256	296	3.61e-08	58.5	73.17	6
>KAG0490920.1:258-298 hypothetical protein HPP92_007783 [Vanilla planifolia]		CVDENDLCSTWAAAGECDKNPRYMIGSKTSPGYCRRSCNVC	KAG0490920.1	60.976	41	258	298	3.63e-08	58.5	75.61	6
>NP_001395980.1:263-303 probable prolyl 4-hydroxylase 6 isoform 1 precursor [Oryza sativa Japonica Group]		CTDEDDRCVSWAASGECDRNPVFMIGSSDYYGSCRKSCRVC	NP_001395980.1	53.659	41	263	303	3.69e-08	58.5	75.61	6
>NP_001395982.1:274-314 probable prolyl 4-hydroxylase 6 isoform 2 precursor [Oryza sativa Japonica Group]		CTDEDDRCVSWAASGECDRNPVFMIGSSDYYGSCRKSCRVC	NP_001395982.1	53.659	41	274	314	3.69e-08	58.5	75.61	6
>KAG5558600.1:236-276 hypothetical protein RHGRI_008522 [Rhododendron griersonianum]		CTDEDENCTRWAAVGECQRNPIFMIGSPDYYGTCRKSCNAC	KAG5558600.1	53.659	41	236	276	3.7e-08	58.2	73.17	6
>CAD5329041.1:298-338 unnamed protein product [Arabidopsis thaliana]		CSDEDENCGRWAKLGECKKNPVYMIGSPDYYGTCRKSCNAC	CAD5329041.1	58.537	41	298	338	3.72e-08	58.5	73.17	6
>XP_044985479.1:250-290 probable prolyl 4-hydroxylase 7 [Hordeum vulgare subsp. vulgare]		CSDANEQCPRWAALGECYKNAKYMVGTKDTLGSCRKSCGVC	XP_044985479.1	58.537	41	250	290	3.74e-08	58.5	73.17	6
>KAI4985674.1:250-290 hypothetical protein ZWY2020_018304 [Hordeum vulgare]		CSDANEQCPRWAALGECYKNAKYMVGTKDTLGSCRKSCGVC	KAI4985674.1	58.537	41	250	290	3.77e-08	58.5	73.17	6
>XP_020177629.1:252-292 probable prolyl 4-hydroxylase 6 [Aegilops tauschii subsp. strangulata]		CSDDNEQCPRWAALGECYKNAKYMVGTKDTLGSCRKSCGVC	XP_020177629.1	58.537	41	252	292	3.8e-08	58.5	73.17	6
>CDO98947.1:254-294 unnamed protein product [Coffea canephora]		CTDTNENCERWAALGECKKNPEYMVGSPEIPGSCRKSCKVC	CDO98947.1	63.415	41	254	294	3.8e-08	58.5	73.17	6
>KAK1643272.1:252-292 hypothetical protein QYE76_061077 [Lolium multiflorum]		CSDDNEMCPRWAAVGECFKNAKYMVGTKDTLGFCRKSCGVC	KAK1643272.1	58.537	41	252	292	3.8e-08	58.5	73.17	6
>XP_022737056.1:213-253 probable prolyl 4-hydroxylase 12 isoform X3 [Durio zibethinus]		CIDEDASCPRWAALGECQRNPVFMVGSPDYYGTCRKSCNAC	XP_022737056.1	53.659	41	213	253	3.81e-08	58.2	75.61	6
>XP_059649146.1:252-292 probable prolyl 4-hydroxylase 4 [Cornus florida]		CTDENESCERWAAVGECTRNPEYMVGTSDLPGYCRKSCKLC	XP_059649146.1	56.098	41	252	292	3.81e-08	58.5	75.61	6
>KAK3284328.1:244-283 hypothetical protein CYMTET_8018 [Cymbomonas tetramitiformis]		CEDQHINCPAWAVEGECQKNPVFMVGQSDQKGQCRWSCKV	KAK3284328.1	60	40	244	283	3.84e-08	58.2	75	5
>XP_044399707.1:252-292 probable prolyl 4-hydroxylase 7 [Triticum aestivum]		CSDDNEQCPRWAALGECYKNAKYMVGTKDTLGSCRKSCGVC	XP_044399707.1	58.537	41	252	292	3.84e-08	58.5	73.17	6
>OEL22779.1:276-316 putative prolyl 4-hydroxylase 7 [Dichanthelium oligosanthes]		CSDDNELCSKWAAIGECYKNPTYMVGTKDTLGFCRKSCGIC	OEL22779.1	56.098	41	276	316	3.84e-08	58.5	73.17	6
>XP_055818184.1:255-295 probable prolyl 4-hydroxylase 4 [Solanum dulcamara]		CADQNENCERWAALGECTKNPEYMVGSTDLPGSCRKICKAC	XP_055818184.1	63.415	41	255	295	3.86e-08	58.5	68.29	6
>XP_020577345.1:255-295 probable prolyl 4-hydroxylase 6 [Phalaenopsis equestris]		CADHNELCSKWAELGECNKNPLYMVGSQHSQGFCRRSCNVC	XP_020577345.1	60.976	41	255	295	3.86e-08	58.5	70.73	6
>KAJ4706009.1:267-309 putative Prolyl 4-hydroxylase alpha subunit [Melia azedarach]		SECTDEDENCPHWASIGECHSNPVYMVGSPDYYGTCRNSCNAC	KAJ4706009.1	55.814	43	267	309	3.87e-08	58.5	67.44	6
>KAF7149408.1:331-371 hypothetical protein RHSIM_Rhsim03G0187600 [Rhododendron simsii]		CTDEDENCTRWAAVGECQRNPIFMIGSPDYYGTCRKSCNAC	KAF7149408.1	53.659	41	331	371	3.89e-08	58.5	73.17	6
>XP_039800496.1:270-310 prolyl 4-hydroxylase 2-like [Panicum virgatum]		CTDKSEHCAQWAAAGECGKNPVYMVGTEGLPGQCRKSCNVC	XP_039800496.1	60.976	41	270	310	3.9e-08	58.5	75.61	6
>RAL51422.1:233-273 hypothetical protein DM860_010924 [Cuscuta australis]		CVDEDDNCPRWAAIGECSRNPVFMVGSPDYYGTCRRSCSAC	RAL51422.1	53.659	41	233	273	3.92e-08	58.2	73.17	6
>XP_027116136.1:166-206 prolyl 4-hydroxylase 2-like isoform X2 [Coffea arabica]		CTDTNENCERWAALGECKKNPEYMVGSPEIPGSCRKSCKVC	XP_027116136.1	63.415	41	166	206	3.93e-08	57.8	73.17	6
>NP_001312888.1:254-294 probable prolyl 4-hydroxylase 4 precursor [Nicotiana tabacum]		CSDRDENCERWAALGECTKNPEYMLGSAGLPGYCRKSCKVC	NP_001312888.1	60.976	41	254	294	3.96e-08	58.2	73.17	6
>XP_044504839.1:263-303 probable prolyl 4-hydroxylase 12 [Mangifera indica]		CTDEDEDCPHWAATGECQRNPVFMIGTPDYYGTCRKSCSAC	XP_044504839.1	51.22	41	263	303	3.96e-08	58.5	73.17	6
>CAI8593696.1:238-278 unnamed protein product [Vicia faba]		CTDEDDNCPAWAATGECQGNPVFMVGSPDYYGTCRKSCNAC	CAI8593696.1	56.098	41	238	278	3.97e-08	58.2	70.73	6
>KAE9464865.1:221-261 hypothetical protein C3L33_03227, partial [Rhododendron williamsianum]		CTDEDENCTRWAAVGECQRNPIFMIGSPDYYGTCRKSCNAC	KAE9464865.1	53.659	41	221	261	4.01e-08	58.2	73.17	6
>CAI8593697.1:239-279 unnamed protein product [Vicia faba]		CTDEDDNCPAWAATGECQGNPVFMVGSPDYYGTCRKSCNAC	CAI8593697.1	56.098	41	239	279	4.03e-08	58.2	70.73	6
>XP_027165410.1:254-294 prolyl 4-hydroxylase 2 [Coffea eugenioides]		CTDTNDNCERWAALGECKKNPEYMVGSPEIPGSCRKSCKVC	XP_027165410.1	63.415	41	254	294	4.04e-08	58.2	73.17	6
>XP_027121186.1:166-206 prolyl 4-hydroxylase 2-like isoform X2 [Coffea arabica]		CTDTNDNCERWAALGECKKNPEYMVGSPEIPGSCRKSCKVC	XP_027121186.1	63.415	41	166	206	4.06e-08	57.4	73.17	6
>VFQ77600.1:233-273 unnamed protein product [Cuscuta campestris]		CVDEDDNCPRWAAMGECSRNPVFMVGSPDYYGTCRRSCSAC	VFQ77600.1	53.659	41	233	273	4.08e-08	58.2	73.17	6
>CAH9059369.1:201-241 unnamed protein product [Cuscuta epithymum]		CTDEDDSCPRWADIGECDRNPVFMVGSPDYYGTCRKSCNAC	CAH9059369.1	53.659	41	201	241	4.11e-08	57.8	75.61	6
>URD87616.1:49-90 prolyl 4-hydroxylase [Musa troglodytarum]		CVDDNVLCPQWAADGVCEKNPPYMVRSNDSPRFCRKSCHVCS	URD87616.1	64.286	42	49	90	4.14e-08	55.5	66.67	6
>RYR06642.1:282-322 hypothetical protein Ahy_B05g073952 isoform A [Arachis hypogaea]		CIDEDDNCAAWAAMGECQRNPVFMIGSQDYYGTCRKSCHLC	RYR06642.1	53.659	41	282	322	4.16e-08	58.5	75.61	6
>KAA0049426.1:259-300 putative prolyl 4-hydroxylase 4 [Cucumis melo var. makuwa]		CGDENPSCERWAELGECTNNPEYMVGSPELPGYCRKSCKACS	KAA0049426.1	59.524	42	259	300	4.16e-08	58.2	73.81	6
>KAJ4772704.1:260-300 2-oxoglutarate (2OG) and Fe(II)-dependent oxygenase superfamily protein [Rhynchospora pubera]		CTDQNESCARWAALGECTKNPAYMVGTADLPGFCRRSCNVC	KAJ4772704.1	58.537	41	260	300	4.16e-08	58.2	70.73	6
>KAJ0263282.1:262-302 hypothetical protein HA466_0036700 [Hirschfeldia incana]		CSDEDESCGRWAELGECEKNPVYMIGSPDYFGTCRKSCNAC	KAJ0263282.1	58.537	41	262	302	4.28e-08	58.2	73.17	6
>GJN22976.1:284-326 hypothetical protein PR202_gb10587 [Eleusine coracana subsp. coracana]		AACSDDNDLCPRWAEMGECYNNPTYMVGNDNTLGYCRKSCGVC	GJN22976.1	53.488	43	284	326	4.29e-08	58.2	74.42	6
>XP_004134175.2:298-339 probable prolyl 4-hydroxylase 4 [Cucumis sativus]		CGDENPSCERWAELGECTNNPEYMVGSPELPGYCRKSCKACS	XP_004134175.2	59.524	42	298	339	4.32e-08	58.2	73.81	6
>XP_003548177.2:261-301 probable prolyl 4-hydroxylase 12 isoform X1 [Glycine max]		CTDEDDSCPAWAAVGECQRNPVFMIGSPDYYGTCRKSCNAC	XP_003548177.2	53.659	41	261	301	4.35e-08	58.2	73.17	6
>XP_022891075.1:253-293 LOW QUALITY PROTEIN: probable prolyl 4-hydroxylase 12 [Olea europaea var. sylvestris]		CTDEDENCPHWASLGECQRNSIFMIGSPDYYGTCRKSCNAC	XP_022891075.1	53.659	41	253	293	4.36e-08	58.2	73.17	6
>KAK1409139.1:279-313 hypothetical protein QVD17_35664 [Tagetes erecta]		SCPQWAALGECERNPIFMVGSTDYYGTCRRSCNVC	KAK1409139.1	62.857	35	279	313	4.37e-08	58.2	80	5
>KQK05681.1:273-313 hypothetical protein BRADI_2g21837v3 [Brachypodium distachyon]		CSDNNDSCVRWAALGECIKNPPYMIGTAALPGHCRRSCNVC	KQK05681.1	56.098	41	273	313	4.37e-08	58.2	68.29	6
>XP_022737054.1:266-306 probable prolyl 4-hydroxylase 12 isoform X1 [Durio zibethinus]		CIDEDASCPRWAALGECQRNPVFMVGSPDYYGTCRKSCNAC	XP_022737054.1	53.659	41	266	306	4.37e-08	58.2	75.61	6
>XP_044975201.1:229-269 probable prolyl 4-hydroxylase 7 isoform X3 [Hordeum vulgare subsp. vulgare]		CTDEDDNCFSWAAAGECDRNPVFMIGSPDYYGTCRKSCHAC	XP_044975201.1	56.098	41	229	269	4.37e-08	58.2	73.17	6
>XP_008438765.1:262-303 probable prolyl 4-hydroxylase 4 [Cucumis melo]		CGDENPSCERWAELGECTNNPEYMVGSPELPGYCRKSCKACS	XP_008438765.1	59.524	42	262	303	4.37e-08	58.2	73.81	6
>CAH9069872.1:235-277 unnamed protein product [Cuscuta europaea]		TACMDEDDSCPRWADIGECDRNPVFMVGSPDYYGTCRKSCNAC	CAH9069872.1	51.163	43	235	277	4.37e-08	58.2	74.42	6
>KAJ4804908.1:260-300 2-oxoglutarate (2OG) and Fe(II)-dependent oxygenase superfamily protein [Rhynchospora pubera]		CTDQNESCARWAALGECTKNPAYMVGTADLPGFCRRSCNVC	KAJ4804908.1	58.537	41	260	300	4.38e-08	58.2	70.73	6
>KAH0733056.1:255-295 hypothetical protein KY289_004244 [Solanum tuberosum]		CADHNENCERWAALGECTKNPEYMVGSTDLPGSCRKSCKSC	KAH0733056.1	63.415	41	255	295	4.39e-08	58.2	68.29	6
>KAF2948683.1:286-326 hypothetical protein DAI22_01g052700 [Oryza sativa Japonica Group]		CTDEDDRCVSWAASGECDRNPVFMIGSSDYYGSCRKSCRVC	KAF2948683.1	53.659	41	286	326	4.4e-08	58.2	75.61	6
>XP_006599568.1:260-300 probable prolyl 4-hydroxylase 12 isoform X2 [Glycine max]		CTDEDDSCPAWAAVGECQRNPVFMIGSPDYYGTCRKSCNAC	XP_006599568.1	53.659	41	260	300	4.42e-08	58.2	73.17	6
>XP_039062186.1:150-190 probable prolyl 4-hydroxylase 12 [Hibiscus syriacus]		CSDEDASCPHWASIGECQRNPAFMVGSPDYYGTCRKSCNAC	XP_039062186.1	53.659	41	150	190	4.43e-08	57.4	73.17	6
>XP_006365272.1:255-295 PREDICTED: probable prolyl 4-hydroxylase 4 [Solanum tuberosum]		CADHNENCERWAALGECTKNPEYMVGSTDLPGSCRKSCKSC	XP_006365272.1	63.415	41	255	295	4.48e-08	58.2	68.29	6
>XP_020172268.2:202-242 LOW QUALITY PROTEIN: probable prolyl 4-hydroxylase 7 [Aegilops tauschii subsp. strangulata]		CTDEDGNCVNWAAAGECDKNPVFMIGSPDYYGTCRKTCHAC	XP_020172268.2	56.098	41	202	242	4.5e-08	57.8	73.17	6
>KAJ4786386.1:260-300 2-oxoglutarate (2OG) and Fe(II)-dependent oxygenase superfamily protein [Rhynchospora pubera]		CTDQNESCARWAALGECTKNPAYMVGTADLPGFCRRSCNVC	KAJ4786386.1	58.537	41	260	300	4.51e-08	58.2	70.73	6
>ABI79328.1:257-297 prolyl 4-hydroxylase [Dianthus caryophyllus]		CNDHNQNCERWAALGECTKNPEYMVGTSSLPGYCRRSCKVC	ABI79328.1	58.537	41	257	297	4.51e-08	58.2	70.73	6
>CAA2965229.1:216-257 probable prolyl 4-hydroxylase 4 [Olea europaea subsp. europaea]		TCADAHENCERWASLGECAKNPEYMVGSSDLPGYCRKSCKAC	CAA2965229.1	59.524	42	216	257	4.51e-08	57.8	71.43	6
>MCD9640626.1:255-295 putative prolyl 4-hydroxylase 4 [Datura stramonium]		CIDADENCERWAALGECTKNPEYMLGSADLPGYCRKSCKAC	MCD9640626.1	60.976	41	255	295	4.53e-08	58.2	70.73	6
>CAI9771027.1:254-294 unnamed protein product [Fraxinus pennsylvanica]		CADAHENCERWASLGECTKNPEYMVGSSDLPGYCRKSCKAC	CAI9771027.1	60.976	41	254	294	4.55e-08	58.2	73.17	6
>XP_049347799.1:255-295 probable prolyl 4-hydroxylase 4 [Solanum verrucosum]		CADHNENCERWAALGECTKNPEYMVGSTDLPGSCRKSCKSC	XP_049347799.1	63.415	41	255	295	4.57e-08	58.2	68.29	6
>XP_044975200.1:234-274 probable prolyl 4-hydroxylase 7 isoform X2 [Hordeum vulgare subsp. vulgare]		CTDEDDNCFSWAAAGECDRNPVFMIGSPDYYGTCRKSCHAC	XP_044975200.1	56.098	41	234	274	4.58e-08	58.2	73.17	6
>KAI8564831.1:236-276 hypothetical protein RHMOL_Rhmol03G0212900 [Rhododendron molle]		CTDEDENCTRWAAVGECQRNPIFMIGSPDYYGTCRKSCNAC	KAI8564831.1	53.659	41	236	276	4.63e-08	58.2	73.17	6
>CAA2960021.1:254-294 probable prolyl 4-hydroxylase 12 isoform X1 [Olea europaea subsp. europaea]		CTDEDENCPHWASLGECQRNSIFMIGSPDYYGTCRKSCNAC	CAA2960021.1	53.659	41	254	294	4.65e-08	58.2	73.17	6
>CAI6011317.1:183-229 unnamed protein product [Closterium sp. NIES-65]		SVCVDDNENCEHWASIGECERNKAYMVGAEGAGPESIGFCRKSCGVC	CAI6011317.1	57.447	47	183	229	4.66e-08	57.8	70.21	6
>XP_044355842.1:188-228 probable prolyl 4-hydroxylase 7 isoform X1 [Triticum aestivum]		CTDEDGNCVNWAAAGECDKNPVFMIGSPDYYGTCRKTCHAC	XP_044355842.1	56.098	41	188	228	4.67e-08	57.8	73.17	6
>XP_016204284.1:270-310 probable prolyl 4-hydroxylase 12 isoform X2 [Arachis ipaensis]		CIDEDDNCAAWAAMGECQRNPVFMIGSQDYYGTCRKSCHLC	XP_016204284.1	53.659	41	270	310	4.69e-08	58.2	75.61	6
>KAF7068398.1:333-373 hypothetical protein CFC21_074169 [Triticum aestivum]		CSDDNEQCPRWAALGECYKNAKYMVGTKDTLGSCRKSCGVC	KAF7068398.1	58.537	41	333	373	4.69e-08	58.2	73.17	6
>XP_057959762.1:322-362 probable prolyl 4-hydroxylase 4 [Malania oleifera]		CTDENPSCDRWAALGECTKNPEYMLGSPNLPGYCRKSCNAC	XP_057959762.1	58.537	41	322	362	4.7e-08	58.2	73.17	6
>XP_016204283.1:271-311 probable prolyl 4-hydroxylase 12 isoform X1 [Arachis ipaensis]		CIDEDDNCAAWAAMGECQRNPVFMIGSQDYYGTCRKSCHLC	XP_016204283.1	53.659	41	271	311	4.7e-08	58.2	75.61	6
>XP_057762733.1:270-310 probable prolyl 4-hydroxylase 12 isoform X2 [Arachis stenosperma]		CIDEDDNCAAWAAMGECQRNPVFMIGSQDYYGTCRKSCHLC	XP_057762733.1	53.659	41	270	310	4.74e-08	58.2	75.61	6
>KAF3432969.1:231-273 hypothetical protein FNV43_RR24071 [Rhamnella rubrinervis]		SECTDEDDNCSSWAASGECVKNPVFMVGSPDYYGTCRKSCNVC	KAF3432969.1	58.14	43	231	273	4.75e-08	58.2	72.09	6
>XP_057762732.1:271-311 probable prolyl 4-hydroxylase 12 isoform X1 [Arachis stenosperma]		CIDEDDNCAAWAAMGECQRNPVFMIGSQDYYGTCRKSCHLC	XP_057762732.1	53.659	41	271	311	4.75e-08	58.2	75.61	6
>KAJ4838723.1:508-544 hypothetical protein Tsubulata_048809 [Turnera subulata]		CVDENENCPRWAKVGECEKNPTYMVGSTDSPGYCRKS	KAJ4838723.1	70.27	37	508	544	4.76e-08	58.2	81.08	4
>XP_057538876.1:256-296 probable prolyl 4-hydroxylase 4 [Amaranthus tricolor]		CTDNNDNCERWAALGECSKNPEYMVGTADLPGYCRRSCNVC	XP_057538876.1	58.537	41	256	296	4.77e-08	58.2	70.73	6
>XP_047088575.1:252-292 probable prolyl 4-hydroxylase 6 [Lolium rigidum]		CSDDNEMCPRWAAVGECFKNAKYMVGTKDTLGFCRKSCGVC	XP_047088575.1	58.537	41	252	292	4.79e-08	58.2	73.17	6
>XP_022862705.1:254-294 probable prolyl 4-hydroxylase 4 [Olea europaea var. sylvestris]		CADAHENCERWASLGECTKNPEYMVGSSDLPGYCRKSCKAC	XP_022862705.1	60.976	41	254	294	4.84e-08	58.2	73.17	6
>KAJ3687597.1:259-299 hypothetical protein LUZ61_016761 [Rhynchospora tenuis]		CTDQNDSCARWAALGECTKNPAYMVGTADLPGFCRRSCNVC	KAJ3687597.1	58.537	41	259	299	4.87e-08	58.2	70.73	6
>XP_038906497.1:270-310 probable prolyl 4-hydroxylase 12 [Benincasa hispida]		CIDEDKSCPQWAAIGECERNTVFMIGSPDYYGTCRKSCNAC	XP_038906497.1	56.098	41	270	310	4.88e-08	58.2	73.17	6
>KAH0784302.1:212-252 hypothetical protein KY290_003900 [Solanum tuberosum]		CADHNENCERWAALGECTKNPEYMVGSTDLPGSCRKSCKSC	KAH0784302.1	63.415	41	212	252	4.89e-08	57.8	68.29	6
>KAJ9700151.1:258-298 hypothetical protein PVL29_005804 [Vitis rotundifolia]		CTDENDSCERWAALGECTKNPEYMVGSSDLPGACRRSCKVC	KAJ9700151.1	60.976	41	258	298	4.9e-08	58.2	73.17	6
>XP_057762734.1:269-309 probable prolyl 4-hydroxylase 12 isoform X3 [Arachis stenosperma]		CIDEDDNCAAWAAMGECQRNPVFMIGSQDYYGTCRKSCHLC	XP_057762734.1	53.659	41	269	309	4.92e-08	58.2	75.61	6
>XP_015967392.1:270-310 probable prolyl 4-hydroxylase 12 isoform X2 [Arachis duranensis]		CIDEDDNCAAWAAMGECQRNPVFMIGSQDYYGTCRKSCHLC	XP_015967392.1	53.659	41	270	310	4.98e-08	58.2	75.61	6
>XP_015967391.1:271-311 probable prolyl 4-hydroxylase 12 isoform X1 [Arachis duranensis]		CIDEDDNCAAWAAMGECQRNPVFMIGSQDYYGTCRKSCHLC	XP_015967391.1	53.659	41	271	311	4.99e-08	58.2	75.61	6
>PWZ16752.1:278-318 putative prolyl 4-hydroxylase 4 [Zea mays]		CTDENESCAKWAALGECIKNPEYMVGTTALPGYCRRSCNVC	PWZ16752.1	53.659	41	278	318	5.03e-08	58.2	70.73	6
>XP_025702049.1:270-310 probable prolyl 4-hydroxylase 12 isoform X2 [Arachis hypogaea]		CIDEDDNCAAWAAMGECQRNPVFMIGSQDYYGTCRKSCHLC	XP_025702049.1	53.659	41	270	310	5.03e-08	58.2	75.61	6
>CAA2965228.1:254-294 probable prolyl 4-hydroxylase 4 [Olea europaea subsp. europaea]		CADAHENCERWASLGECAKNPEYMVGSSDLPGYCRKSCKAC	CAA2965228.1	60.976	41	254	294	5.03e-08	58.2	73.17	6
>XP_025702048.1:271-311 probable prolyl 4-hydroxylase 12 isoform X1 [Arachis hypogaea]		CIDEDDNCAAWAAMGECQRNPVFMIGSQDYYGTCRKSCHLC	XP_025702048.1	53.659	41	271	311	5.04e-08	58.2	75.61	6
>KAH9322446.1:249-289 hypothetical protein KI387_017085, partial [Taxus chinensis]		CVDENELCAHWAAVGECKKNPVYMVGSPDSPGSCRKSCQAC	KAH9322446.1	60.976	41	249	289	5.04e-08	58.2	73.17	6
>GAU11083.1:260-300 hypothetical protein TSUD_197070 [Trifolium subterraneum]		CSDQHDSCERWATLGECTNNPVYMVGSSDLPGYCRKSCNAC	GAU11083.1	58.537	41	260	300	5.09e-08	58.2	73.17	6
>CAH9069870.1:246-288 unnamed protein product [Cuscuta europaea]		TACMDEDDSCPRWADIGECDRNPVFMVGSPDYYGTCRKSCNAC	CAH9069870.1	51.163	43	246	288	5.13e-08	58.2	74.42	6
>XP_050225966.1:262-302 probable prolyl 4-hydroxylase 7 [Mercurialis annua]		CVDENENCTLWAKAGECKKNPDYMVGTGGAHGYCRKSCKAC	XP_050225966.1	60.976	41	262	302	5.15e-08	58.2	75.61	6
>CAD6220705.1:260-300 unnamed protein product [Miscanthus lutarioriparius]		CADKSEHCVEWAAAGECGKNPVYMVGAEGSPGQCRMSCKVC	CAD6220705.1	60.976	41	260	300	5.22e-08	58.2	78.05	6
>XP_024005824.1:205-245 probable prolyl 4-hydroxylase 12 isoform X2 [Eutrema salsugineum]		CSDEDENCRRWAELGECKKNPVFMIGSPDYFGTCRKSCNAC	XP_024005824.1	56.098	41	205	245	5.26e-08	57.8	73.17	6
>XP_019437385.1:261-301 PREDICTED: probable prolyl 4-hydroxylase 4 [Lupinus angustifolius]		CSDQHESCERWASLGECTKNPEYMVGSSDLPGYCRRSCKAC	XP_019437385.1	58.537	41	261	301	5.36e-08	58.2	75.61	6
>CAI5937734.1:208-254 unnamed protein product [Closterium sp. NIES-64]		SVCVDDNENCEHWASIGECERNKAYMVGAEGAGPESIGFCRKSCGVC	CAI5937734.1	57.447	47	208	254	5.41e-08	57.8	70.21	6
>VAH15537.1:163-204 unnamed protein product [Triticum turgidum subsp. durum]		CEDENVLCSQWAAVGECAKNPNYMVGTKEAPGFCRKSCNVCA	VAH15537.1	57.143	42	163	204	5.43e-08	57.4	76.19	6
>XP_057447555.1:278-319 probable prolyl 4-hydroxylase 7 [Lotus japonicus]		CTDENENCSRWAKLGECVKNPLYMIGGKGVKGYCMKSCNVCS	XP_057447555.1	59.524	42	278	319	5.47e-08	58.2	71.43	6
>KAJ0042993.1:279-320 hypothetical protein Pint_19351 [Pistacia integerrima]		CFDEDRNCPMWAKAGECTKNPKYMVGAGTTPGYCRKSCNACT	KAJ0042993.1	57.143	42	279	320	5.59e-08	58.2	73.81	6
>XP_020271148.1:274-314 probable prolyl 4-hydroxylase 6 [Asparagus officinalis]		CTDEDDNCSRWAASGECHRNPVFMLGTPDYYGSCRKSCGVC	XP_020271148.1	53.659	41	274	314	5.61e-08	58.2	75.61	6
>KAG2244719.1:259-296 hypothetical protein Bca52824_093451 [Brassica carinata]		CSDEDENCGQWAQLGECKKNPVYMIGSPDYFGTCRKSC	KAG2244719.1	63.158	38	259	296	5.61e-08	58.2	76.32	5
>KAJ3688096.1:259-299 hypothetical protein LUZ61_017260 [Rhynchospora tenuis]		CTDQNESCARWAALGECTKNPAYMVGTADLPGFCRRSCNVC	KAJ3688096.1	58.537	41	259	299	5.66e-08	57.8	70.73	6
>XP_042400538.1:257-297 probable prolyl 4-hydroxylase 6 [Zingiber officinale]		CSDYNENCSYWASTGECQKNPNYMIGNDAVLGNCRKSCMVC	XP_042400538.1	58.537	41	257	297	5.68e-08	57.8	75.61	6
>TMW90345.1:255-295 hypothetical protein EJD97_015868 [Solanum chilense]		CADHNENCERWAALGECTKNPEYMVGSTDLPGSCRKSCKSC	TMW90345.1	63.415	41	255	295	5.7e-08	57.8	68.29	6
>XP_052162647.1:277-317 probable prolyl 4-hydroxylase 6 [Oryza glaberrima]		CSDNSARCAKWAEAGECEKNPVYMVGAEGLPGNCRKSCGVC	XP_052162647.1	60.976	41	277	317	5.73e-08	57.8	75.61	6
>KAJ0099248.1:279-320 hypothetical protein Patl1_22062 [Pistacia atlantica]		CFDEDRNCPMWAKAGECAKNPKYMVGAGTTPGYCRKSCNACT	KAJ0099248.1	57.143	42	279	320	5.75e-08	58.2	73.81	6
>XP_004229482.1:255-295 probable prolyl 4-hydroxylase 4 [Solanum lycopersicum]		CADHNENCERWAALGECTKNPEYMVGSTDLPGSCRKSCKSC	XP_004229482.1	63.415	41	255	295	5.75e-08	57.8	68.29	6
>KAG6500814.1:221-261 hypothetical protein ZIOFF_040669 [Zingiber officinale]		CSDYNENCSYWASTGECQKNPNYMIGNDAVLGNCRKSCMVC	KAG6500814.1	58.537	41	221	261	5.81e-08	57.8	75.61	6
>KAG9147318.1:248-288 hypothetical protein Leryth_020578 [Lithospermum erythrorhizon]		CTDSNDNCDRWAALGECAKNPEYMVGTPDLPGSCRRSCKVC	KAG9147318.1	60.976	41	248	288	5.84e-08	57.8	70.73	6
>XP_015644972.1:277-317 probable prolyl 4-hydroxylase 6 [Oryza sativa Japonica Group]		CSDNSARCAKWAEAGECEKNPVYMVGAEGLPGNCRKSCGVC	XP_015644972.1	60.976	41	277	317	5.85e-08	57.8	75.61	6
>KAJ6351869.1:86-126 hypothetical protein OIU78_007707 [Salix suchowensis]		CTDQNESCGRWAALGECTKNTEYMVGSEALPGYCRRSCKVC	KAJ6351869.1	60.976	41	86	126	5.86e-08	55.8	73.17	6
>GAX75433.1:363-404 hypothetical protein CEUSTIGMA_g2877.t1 [Chlamydomonas eustigma]		LCMDLHPSCERWADSGECDANPTYMVGTTLSKGHCRKACGVC	GAX75433.1	54.762	42	363	404	5.9e-08	58.2	76.19	6
>KAK2358161.1:261-301 putative prolyl 4-hydroxylase [Trifolium repens]		CSDQHDSCERWATLGECTNNPVYMVGSSDLPGYCRKSCNAC	KAK2358161.1	58.537	41	261	301	5.93e-08	57.8	73.17	6
>TVU44518.1:255-292 hypothetical protein EJB05_03963, partial [Eragrostis curvula]		CSDDNELCPKWAAIGECYKNPTYMVGTKDTLGFCRKSC	TVU44518.1	60.526	38	255	292	5.93e-08	57.8	76.32	5
>KAI9119056.1:277-317 hypothetical protein K1719_009731 [Acacia pycnantha]		CVDENVNCSKWAKVGECDKNPLYMVGNDQVKGFCMKSCNVC	KAI9119056.1	58.537	41	277	317	5.94e-08	57.8	73.17	6
>OQU88651.1:269-309 hypothetical protein SORBI_3002G068600 [Sorghum bicolor]		CADKSEHCAEWAAAGECGKNPVYMVGAEGAPGQCRKSCNVC	OQU88651.1	58.537	41	269	309	5.97e-08	57.8	78.05	6
>CAI5939811.1:238-284 unnamed protein product [Closterium sp. NIES-64]		SVCADDNENCEHWASIGECERNKAYMVGAEGAGPESIGFCRKSCGVC	CAI5939811.1	57.447	47	238	284	6.01e-08	57.8	70.21	6
>XP_027357756.1:238-278 probable prolyl 4-hydroxylase 12 isoform X4 [Abrus precatorius]		CTDEDDSCPTWAAMGECQRNPVFMIGSPDYYGTCRKSCNAC	XP_027357756.1	53.659	41	238	278	6.01e-08	57.8	73.17	6
>XP_031254871.1:271-312 probable prolyl 4-hydroxylase 7 isoform X1 [Pistacia vera]		CFDEDRNCPMWAKAGECTKNPKYMVGAGTTPGYCRKSCNACT	XP_031254871.1	57.143	42	271	312	6.01e-08	57.8	73.81	6
>KAB8090362.1:270-311 hypothetical protein EE612_015525, partial [Oryza sativa]		CEDQHALCSSWAAAGECAKNPGYMVGTSESPGFCRKSCNVCT	KAB8090362.1	59.524	42	270	311	6.05e-08	57.8	73.81	6
>KAF6146172.1:278-318 hypothetical protein GIB67_005820 [Kingdonia uniflora]		CIDEHVNCTHWAAKGECRNNPIYMVGSKTSKGYCRKSCAVC	KAF6146172.1	58.537	41	278	318	6.07e-08	57.8	73.17	6
>KAA0043468.1:271-311 putative prolyl 4-hydroxylase 12 [Cucumis melo var. makuwa]		CIDEDKSCPQWAAIGECERNAVFMVGSPDYYGTCRKSCNAC	KAA0043468.1	56.098	41	271	311	6.09e-08	57.8	73.17	6
>XP_027357755.1:258-298 probable prolyl 4-hydroxylase 12 isoform X3 [Abrus precatorius]		CTDEDDSCPTWAAMGECQRNPVFMIGSPDYYGTCRKSCNAC	XP_027357755.1	53.659	41	258	298	6.11e-08	57.8	73.17	6
>XP_027357754.1:259-299 probable prolyl 4-hydroxylase 12 isoform X2 [Abrus precatorius]		CTDEDDSCPTWAAMGECQRNPVFMIGSPDYYGTCRKSCNAC	XP_027357754.1	53.659	41	259	299	6.13e-08	57.8	73.17	6
>CAH9080493.1:254-294 unnamed protein product [Cuscuta europaea]		CTDVNEHCERWAALGECTNNPEYMVGTLDLLGYCRKSCKVC	CAH9080493.1	58.537	41	254	294	6.15e-08	57.8	73.17	6
>XP_021676789.2:269-311 probable prolyl 4-hydroxylase 12 [Hevea brasiliensis]		SECTDEDDSCPRWAALGECQRNPVFMTGSPDYYGTCRKSCNAC	XP_021676789.2	53.488	43	269	311	6.15e-08	57.8	72.09	6
>KAG6496905.1:270-310 hypothetical protein ZIOFF_044781 [Zingiber officinale]		CSDYNENCSYWASTGECQKNPNYMIGNDAVLGNCRKSCMVC	KAG6496905.1	58.537	41	270	310	6.16e-08	57.8	75.61	6
>KAG6496902.1:270-310 hypothetical protein ZIOFF_044778 [Zingiber officinale]		CSDYNENCSYWASTGECQKNPNYMIGNDAVLGNCRKSCMVC	KAG6496902.1	58.537	41	270	310	6.16e-08	57.8	75.61	6
>XP_026406507.1:264-306 probable prolyl 4-hydroxylase 12 [Papaver somniferum]		SDCTDEEDSCPKWAAMGECQRNPVYMVGTPDYYGSCRKSCNAC	XP_026406507.1	53.488	43	264	306	6.17e-08	57.8	72.09	6
>KAH9619615.1:191-231 hypothetical protein KSS87_022770 [Heliosperma pusillum]		CNDHNQNCERWAALGECSKNPEYMVGTTALPGYCRRSCKVC	KAH9619615.1	58.537	41	191	231	6.21e-08	57.4	70.73	6
>XP_008436994.1:271-311 probable prolyl 4-hydroxylase 12 [Cucumis melo]		CIDEDKSCPQWAAIGECERNAVFMVGSPDYYGTCRKSCNAC	XP_008436994.1	56.098	41	271	311	6.21e-08	57.8	73.17	6
>XP_042397879.1:261-301 probable prolyl 4-hydroxylase 6 [Zingiber officinale]		CSDYNENCSYWASTGECQKNPNYMIGNDAVLGNCRKSCMVC	XP_042397879.1	58.537	41	261	301	6.21e-08	57.8	75.61	6
>XP_015629897.1:296-337 probable prolyl 4-hydroxylase 6 isoform X1 [Oryza sativa Japonica Group]		CEDQHALCSSWAAAGECAKNPGYMVGTSESPGFCRKSCNVCT	XP_015629897.1	59.524	42	296	337	6.22e-08	57.8	73.81	6
>CAH9059364.1:258-298 unnamed protein product [Cuscuta epithymum]		CTDEDDSCPRWADIGECDRNPVFMVGSPDYYGTCRKSCNAC	CAH9059364.1	53.659	41	258	298	6.23e-08	57.8	75.61	6
>XP_015060339.1:255-295 probable prolyl 4-hydroxylase 4 [Solanum pennellii]		CADHNENCERWAALGECTKNPEYMVGSTDLPGSCRKSCKSC	XP_015060339.1	63.415	41	255	295	6.23e-08	57.8	68.29	6
>XP_045812330.1:275-315 probable prolyl 4-hydroxylase 6 [Trifolium pratense]		CVDENENCGRWAKVGECEKNPLYMVGNDGVKGKCMKSCNVC	XP_045812330.1	60.976	41	275	315	6.24e-08	57.8	73.17	6
>KAJ8774914.1:198-239 hypothetical protein K2173_019918 [Erythroxylum novogranatense]		CVDENDMCRYWAKIGECEKNPLYMVGSDKLPGKCRESCNVCS	KAJ8774914.1	61.905	42	198	239	6.25e-08	57.4	71.43	6
>XP_015629898.1:257-298 probable prolyl 4-hydroxylase 7 isoform X2 [Oryza sativa Japonica Group]		CEDQHALCSSWAAAGECAKNPGYMVGTSESPGFCRKSCNVCT	XP_015629898.1	59.524	42	257	298	6.25e-08	57.8	73.81	6
>XP_044975199.1:279-319 probable prolyl 4-hydroxylase 6 isoform X1 [Hordeum vulgare subsp. vulgare]		CTDEDDNCFSWAAAGECDRNPVFMIGSPDYYGTCRKSCHAC	XP_044975199.1	56.098	41	279	319	6.27e-08	57.8	73.17	6
>XP_042397878.1:261-301 probable prolyl 4-hydroxylase 6 [Zingiber officinale]		CSDYNENCSYWASTGECQKNPNYMIGNDAVLGNCRKSCMVC	XP_042397878.1	58.537	41	261	301	6.28e-08	57.8	75.61	6
>KAI3923951.1:264-306 hypothetical protein MKW92_030327 [Papaver armeniacum]		SDCTDEEDSCPKWAAMGECQRNPVYMVGTPDYYGSCRKSCNAC	KAI3923951.1	53.488	43	264	306	6.29e-08	57.8	72.09	6
>KAI3873414.1:264-306 hypothetical protein MKW98_008066 [Papaver atlanticum]		SDCTDEEDSCPKWAAMGECQRNPVYMVGTPDYYGSCRKSCNAC	KAI3873414.1	53.488	43	264	306	6.29e-08	57.8	72.09	6
>KAI5665593.1:312-343 hypothetical protein M9H77_15446 [Catharanthus roseus]		CVDKNHNCSQWAAAGECEKNPMYMVGSEDTIG	KAI5665593.1	71.875	32	312	343	6.32e-08	57.8	87.5	3
>KAI3850566.1:264-306 hypothetical protein MKX03_004002 [Papaver bracteatum]		SDCTDEEDSCPKWAAMGECQRNPVYMVGTPDYYGSCRKSCNAC	KAI3850566.1	53.488	43	264	306	6.35e-08	57.8	72.09	6
>KAI3974943.1:264-306 hypothetical protein MKX01_005054 [Papaver californicum]		SDCTDEEDSCPKWAAMGECQRNPVYMVGTPDYYGSCRKSCNAC	KAI3974943.1	53.488	43	264	306	6.4e-08	57.8	72.09	6
>XP_002461632.1:265-305 probable prolyl 4-hydroxylase 6 [Sorghum bicolor]		CADKSEHCAEWAAAGECGKNPVYMVGAEGAPGQCRKSCNVC	XP_002461632.1	58.537	41	265	305	6.4e-08	57.8	78.05	6
>XP_023634843.1:191-231 probable prolyl 4-hydroxylase 12 isoform X2 [Capsella rubella]		CSDEDDSCRQWAELGECKKNPVYMIGTPDYYGTCRKSCNAC	XP_023634843.1	56.098	41	191	231	6.41e-08	57.4	73.17	6
>KAI3911776.1:264-306 hypothetical protein MKW92_028106 [Papaver armeniacum]		SDCTDEEDSCPKWAAMGECQRNPVYMVGTPDYYGSCRKSCNAC	KAI3911776.1	53.488	43	264	306	6.42e-08	57.8	72.09	6
>XP_024996154.1:250-290 probable prolyl 4-hydroxylase 4 [Cynara cardunculus var. scolymus]		CKDQNENCERWAALGECTKNKEYMIGTPELPGYCRRSCKLC	XP_024996154.1	58.537	41	250	290	6.44e-08	57.8	75.61	6
>ONK66513.1:629-669 uncharacterized protein A4U43_C06F8970 [Asparagus officinalis]		CTDEDDNCSRWAASGECHRNPVFMLGTPDYYGSCRKSCGVC	ONK66513.1	53.659	41	629	669	6.44e-08	57.8	75.61	6
>GLI68766.1:288-329 hypothetical protein VaNZ11_013257, partial [Volvox africanus]		LCTDRHSECPRWAKSGECERNANYMKGDANQVGSCRRTCGVC	GLI68766.1	50	42	288	329	6.45e-08	57.8	71.43	6
>XP_027357753.1:263-303 probable prolyl 4-hydroxylase 12 isoform X1 [Abrus precatorius]		CTDEDDSCPTWAAMGECQRNPVFMIGSPDYYGTCRKSCNAC	XP_027357753.1	53.659	41	263	303	6.46e-08	57.8	73.17	6
>BAC83179.1:271-311 prolyl 4-hydroxylase alpha-1 subunit precursor-like protein [Oryza sativa Japonica Group]		CSDNSARCAKWAEAGECEKNPVYMVGAEGLPGNCRKSCGVC	BAC83179.1	60.976	41	271	311	6.5e-08	57.8	75.61	6
>CAI0466562.1:897-937 unnamed protein product [Linum tenue]		CTDQNESCERWAALGECTKNPEYMLGSAELPGYCRRSCKAC	CAI0466562.1	58.537	41	897	937	6.5e-08	57.8	73.17	6
>KAG8091590.1:163-204 hypothetical protein GUJ93_ZPchr0012g22055 [Zizania palustris]		CEDENVLCPQWAAVGECAKNPNYMVGTKEAPGFCLKSCNVCA	KAG8091590.1	57.143	42	163	204	6.55e-08	57	76.19	6
>KAG2430872.1:292-332 hypothetical protein HXX76_009846 [Chlamydomonas incerta]		CGDLHAKCPEWAASGECEVNPSYMIGTAGHLGHCRKSCGMC	KAG2430872.1	56.098	41	292	332	6.57e-08	57.8	73.17	6
>XP_022980799.1:262-303 probable prolyl 4-hydroxylase 4 [Cucurbita maxima]		CSDENASCERWAELGECNDNPEYMVGSPEFPGYCRKSCKVCS	XP_022980799.1	59.524	42	262	303	6.59e-08	57.8	73.81	6
>XP_021844283.1:260-302 probable prolyl 4-hydroxylase 12 [Spinacia oleracea]		SDCSDEDENCLQWAALGECQTNPTFMVGSPDYYGTCRKSCHVC	XP_021844283.1	58.14	43	260	302	6.77e-08	57.8	69.77	6
>CAH9129856.1:254-294 unnamed protein product [Cuscuta epithymum]		CTDVNEHCERWAALGECTNNPEYMVGTLDLLGYCRKSCKVC	CAH9129856.1	58.537	41	254	294	6.8e-08	57.8	73.17	6
>KAE9602023.1:269-309 putative procollagen-proline 4-dioxygenase [Lupinus albus]		CSDQHESCERWASLGECTNNPEYMVGSSDLPGYCRRSCKVC	KAE9602023.1	58.537	41	269	309	6.83e-08	57.8	75.61	6
>XP_020577965.1:250-290 probable prolyl 4-hydroxylase 4 [Phalaenopsis equestris]		CTDSNPSCERWASLGECTKNPEYMVGTSNLPGYCRRSCNVC	XP_020577965.1	56.098	41	250	290	6.84e-08	57.8	75.61	6
>KAJ3676339.1:267-307 hypothetical protein LUZ60_003751 [Juncus effusus]		CADENESCARWAAVGECEKNPSYMVGTTEVPGFCRKSCNVC	KAJ3676339.1	58.537	41	267	307	6.86e-08	57.8	73.17	6
>KAH0467367.1:330-370 hypothetical protein IEQ34_004605 [Dendrobium chrysotoxum]		CTDEDDNCRQWAAMGECQRNSVYMLGTPDYYGSCRKSCGVC	KAH0467367.1	56.098	41	330	370	6.87e-08	57.8	73.17	6
>CAH9085767.1:254-294 unnamed protein product [Cuscuta epithymum]		CTDVNEHCERWAALGECTNNPEYMVGTLDLLGYCRKSCKVC	CAH9085767.1	58.537	41	254	294	6.87e-08	57.8	73.17	6
>KAF7813706.1:261-301 putative prolyl 4-hydroxylase 4 [Senna tora]		CSDQHENCERWAALGECTNNPEYMIGSSDLPGYCRRSCKAC	KAF7813706.1	58.537	41	261	301	6.88e-08	57.8	70.73	6
>OAY71421.1:261-301 putative prolyl 4-hydroxylase 4 [Ananas comosus]		CTDKNENCARWAALGECTKNPEYMVGTTDLPGFCRRSCNVC	OAY71421.1	58.537	41	261	301	6.88e-08	57.8	70.73	6
>KAI3920162.1:264-306 hypothetical protein MKX01_017819 [Papaver californicum]		SDCTDEEDSCPKWAAMGECQRNPVYMVGTPDYYGSCRKSCNAC	KAI3920162.1	53.488	43	264	306	6.93e-08	57.8	72.09	6
>XP_007154205.1:257-297 hypothetical protein PHAVU_003G098900g [Phaseolus vulgaris]		CSDRHVSCERWASLGECSNNPEYMIGSSDLLGYCRKSCKAC	XP_007154205.1	56.098	41	257	297	6.94e-08	57.8	75.61	6
>KAG0482400.1:299-339 hypothetical protein HPP92_010484 [Vanilla planifolia]		CTDNNPSCDRWAALGECTKNPEYMVGTSELPGYCRRSCNVC	KAG0482400.1	56.098	41	299	339	6.95e-08	57.8	73.17	6
>MBA0630282.1:184-222 hypothetical protein [Gossypium davidsonii]		CVDENENCAGWAKAGECKKNPTYMVGSGGSPGFCRKSCK	MBA0630282.1	66.667	39	184	222	6.97e-08	57	74.36	5
>XP_002952727.1:2730-2770 hypothetical protein VOLCADRAFT_118140, partial [Volvox carteri f. nagariensis]		CEDQHHLCSSWAAAGECSKNPNYMIGTDKHGGSCRKSCGVC	XP_002952727.1	58.537	41	2730	2770	7.02e-08	57.8	70.73	6
>VAH03817.1:160-200 unnamed protein product [Triticum turgidum subsp. durum]		CEDENVLCSQWAAVGECAKNPNYMVGTKEAPGFCRKSCNVC	VAH03817.1	58.537	41	160	200	7.03e-08	57	75.61	6
>XP_037442045.1:353-393 probable prolyl 4-hydroxylase 6 [Triticum dicoccoides]		CSDANEQCPRWAALGECYKNAKYMVGTKDTLGSCRKSCGVC	XP_037442045.1	58.537	41	353	393	7.07e-08	57.8	73.17	6
>VAH20461.1:142-182 unnamed protein product [Triticum turgidum subsp. durum]		CTDNNNSCSQWAALGECTKNPAYMVGTTALPGHCRRSCNVC	VAH20461.1	58.537	41	142	182	7.1e-08	56.6	68.29	6
>EEC70029.1:509-549 hypothetical protein OsI_00603 [Oryza sativa Indica Group]		CTDEDDRCVSWAASGECDRNPVFMIGSSDYYGSCRKSCRVC	EEC70029.1	53.659	41	509	549	7.11e-08	57.8	75.61	6
>XP_020087345.1:262-302 probable prolyl 4-hydroxylase 4 [Ananas comosus]		CTDKNENCARWAALGECTKNPEYMVGTADLPGFCRRSCNVC	XP_020087345.1	58.537	41	262	302	7.33e-08	57.8	70.73	6
>XP_017421310.1:257-297 probable prolyl 4-hydroxylase 4 [Vigna angularis]		CSDRHVSCERWASLGECTNNPEYMIGSSDLLGYCRKSCKAC	XP_017421310.1	56.098	41	257	297	7.37e-08	57.8	75.61	6
>KAK1258975.1:279-319 hypothetical protein QJS04_geneDACA005628 [Acorus gramineus]		CTDEEDNCASWAAMGECQKNPVYMLGTPDYYGSCRKSCNAC	KAK1258975.1	56.098	41	279	319	7.42e-08	57.8	68.29	6
>XP_021595262.1:260-300 probable prolyl 4-hydroxylase 4 [Manihot esculenta]		CTDLNDSCDRWAALGECTKNPEYMVGSPDLPGYCRRSCKVC	XP_021595262.1	60.976	41	260	300	7.43e-08	57.8	73.17	6
>KAF8719425.1:368-408 hypothetical protein HU200_024138 [Digitaria exilis]		CTDEFESCAKWAALGECIKNPEYMVGTAASPGYCRRSCNVC	KAF8719425.1	53.659	41	368	408	7.44e-08	57.8	70.73	6
>CAH9123531.1:258-298 unnamed protein product [Cuscuta epithymum]		CMDEDDSCPRWADIGECDRNPVFMVGSPDYYGTCRKSCNAC	CAH9123531.1	53.659	41	258	298	7.46e-08	57.4	75.61	6
>XP_009785611.1:268-308 PREDICTED: probable prolyl 4-hydroxylase 12 isoform X1 [Nicotiana sylvestris]		CTDEDDNCAQWAATGECERNAVFMVGSPDYYGTCRKSCNAC	XP_009785611.1	56.098	41	268	308	7.53e-08	57.8	70.73	6
>XP_021311108.1:221-261 probable prolyl 4-hydroxylase 7 isoform X2 [Sorghum bicolor]		CTDEDDRCVSWAAGGECDRNPIFMIGTPDYYGSCRKSCRVC	XP_021311108.1	51.22	41	221	261	7.53e-08	57.4	73.17	6
>XP_006413291.1:263-303 probable prolyl 4-hydroxylase 12 isoform X1 [Eutrema salsugineum]		CSDEDENCRRWAELGECKKNPVFMIGSPDYFGTCRKSCNAC	XP_006413291.1	56.098	41	263	303	7.65e-08	57.4	73.17	6
>XP_027915526.1:257-297 probable prolyl 4-hydroxylase 4 [Vigna unguiculata]		CSDRHVSCERWASLGECTNNPEYMIGSSDLLGYCRKSCKAC	XP_027915526.1	56.098	41	257	297	7.67e-08	57.4	75.61	6
>CAJ1952798.1:252-292 unnamed protein product [Sphenostylis stenocarpa]		CTDEDDGCPAWAAMGECQRNPVFMIGSPDYYGTCRKSCNAC	CAJ1952798.1	53.659	41	252	292	7.69e-08	57.4	70.73	6
>XP_014505644.1:257-297 probable prolyl 4-hydroxylase 4 [Vigna radiata var. radiata]		CSDRHVSCERWASLGECTNNPEYMIGSSDLLGYCRKSCKAC	XP_014505644.1	56.098	41	257	297	7.82e-08	57.4	75.61	6
>KAH7676855.1:258-300 Procollagen-proline dioxygenase protein [Dioscorea alata]		SDCKDQNDSCERWAALGECTKNSEYMIGTTDLPGYCRRSCNVC	KAH7676855.1	58.14	43	258	300	7.97e-08	57.4	72.09	6
>XP_021688907.2:260-300 probable prolyl 4-hydroxylase 4 [Hevea brasiliensis]		CTDLNEGCDRWAALGECTKNPEYMVGSPDLPGYCRRSCKVC	XP_021688907.2	60.976	41	260	300	7.97e-08	57.4	70.73	6
>XP_009785613.1:262-302 PREDICTED: probable prolyl 4-hydroxylase 12 isoform X3 [Nicotiana sylvestris]		CTDEDDNCAQWAATGECERNAVFMVGSPDYYGTCRKSCNAC	XP_009785613.1	56.098	41	262	302	8.02e-08	57.4	70.73	6
>XP_003564301.1:251-291 probable prolyl 4-hydroxylase 6 [Brachypodium distachyon]		CSDDNELCSKWAAVGECYRNPKYMIGTKDTLGFCRKSCGIC	XP_003564301.1	53.659	41	251	291	8.03e-08	57.4	73.17	6
>XP_009785612.1:263-303 PREDICTED: probable prolyl 4-hydroxylase 12 isoform X2 [Nicotiana sylvestris]		CTDEDDNCAQWAATGECERNAVFMVGSPDYYGTCRKSCNAC	XP_009785612.1	56.098	41	263	303	8.04e-08	57.4	70.73	6
>XP_016471450.1:263-303 PREDICTED: probable prolyl 4-hydroxylase 12 isoform X1 [Nicotiana tabacum]		CTDEDDNCAQWAATGECERNAVFMVGSPDYYGTCRKSCNAC	XP_016471450.1	56.098	41	263	303	8.04e-08	57.4	70.73	6
>CAJ1941138.1:257-297 unnamed protein product [Sphenostylis stenocarpa]		CSDRHVSCERWASLGECTNNPEYMIGSSDLLGYCRKSCKAC	CAJ1941138.1	56.098	41	257	297	8.06e-08	57.4	75.61	6
>XP_019181243.1:256-296 PREDICTED: probable prolyl 4-hydroxylase 4 [Ipomoea nil]		CTDSNENCERWAALGECTKNPEYMVGAPDLPGYCRKSCKKC	XP_019181243.1	60.976	41	256	296	8.11e-08	57.4	70.73	6
>KAH9603499.1:535-575 hypothetical protein KSS87_010015 [Heliosperma pusillum]		CTDEDESCPKWAALGECQRNSVFMVGSPDYYGTCRKSCQVC	KAH9603499.1	53.659	41	535	575	8.15e-08	57.8	78.05	6
>XP_016471451.1:262-302 PREDICTED: probable prolyl 4-hydroxylase 12 isoform X2 [Nicotiana tabacum]		CTDEDDNCAQWAATGECERNAVFMVGSPDYYGTCRKSCNAC	XP_016471451.1	56.098	41	262	302	8.18e-08	57.4	70.73	6
>KAF3457282.1:736-776 hypothetical protein FNV43_RR01939 [Rhamnella rubrinervis]		CTDTNNNCQRWADLGECTKNPEYMVGSPELPGYCRRSCKVC	KAF3457282.1	60.976	41	736	776	8.22e-08	57.8	73.17	6
>KAH9621219.1:257-297 hypothetical protein KSS87_004133 [Heliosperma pusillum]		CNDHNQNCERWAALGECSKNPEYMVGTTALPGYCRRSCKVC	KAH9621219.1	58.537	41	257	297	8.3e-08	57.4	70.73	6
>GEX97912.1:612-653 probable prolyl 4-hydroxylase 12 isoform X2 [Tanacetum cinerariifolium]		LCTNEYDNCQQWAAFGECERNPIFMVGTADYYGTCRRSCNVC	GEX97912.1	52.381	42	612	653	8.39e-08	57.8	73.81	6
>XP_017244799.1:292-335 PREDICTED: probable prolyl 4-hydroxylase 6 [Daucus carota subsp. sativus]		SECIDEDEDCALWAKEGECEKNPIYMMGTKDDPGACSKSCNACS	XP_017244799.1	56.818	44	292	335	8.43e-08	57.4	70.45	6
>XP_021311107.1:270-310 probable prolyl 4-hydroxylase 7 isoform X1 [Sorghum bicolor]		CTDEDDRCVSWAAGGECDRNPIFMIGTPDYYGSCRKSCRVC	XP_021311107.1	51.22	41	270	310	8.52e-08	57.4	73.17	6
>XP_051177651.1:254-294 probable prolyl 4-hydroxylase 6 [Lolium perenne]		CSDDNEMCPRWAAVGECFRNAKYMVGTKDTLGFCRKSCGVC	XP_051177651.1	56.098	41	254	294	8.62e-08	57.4	73.17	6
>PRW33047.1:291-331 Prolyl 4-hydroxylase subunit alpha-2 [Chlorella sorokiniana]		CKDDNPGCPGWAEGGECQNNPGYMVGSPGRPGACLLSCGRC	PRW33047.1	56.098	41	291	331	8.63e-08	57.4	60.98	6
>KAG2545129.1:188-228 hypothetical protein PVAP13_9KG409967 [Panicum virgatum]		CSDDNELCRKWAAIGECYKNPTYMVGTKDTLGFCRKSCGLC	KAG2545129.1	56.098	41	188	228	8.74e-08	57	73.17	6
>KAF0920394.1:382-422 hypothetical protein E2562_034851 [Oryza meyeriana var. granulata]		CTDEDDRCVSWAASGECDRNPVFMIGSPDYYGSCRKSCRVC	KAF0920394.1	53.659	41	382	422	8.8e-08	57.4	75.61	6
>KAH9553672.1:312-352 hypothetical protein CY35_08G024100 [Sphagnum magellanicum]		CEDENPHCDKWAASGECKNNPAYMVGTSELPGACRKACKLC	KAH9553672.1	53.659	41	312	352	8.93e-08	57.4	80.49	6
>XP_006284095.2:251-291 probable prolyl 4-hydroxylase 12 isoform X1 [Capsella rubella]		CSDEDDSCRQWAELGECKKNPVYMIGTPDYYGTCRKSCNAC	XP_006284095.2	56.098	41	251	291	9e-08	57.4	73.17	6
>KAH9603500.1:710-752 hypothetical protein KSS87_010016 [Heliosperma pusillum]		SDCTDEDESCPKWAALGECQRNSVFMVGSPDYYGTCRKSCQVC	KAH9603500.1	53.488	43	710	752	9.07e-08	57.4	76.74	6
>KAG2499112.1:289-330 hypothetical protein HYH03_002696 [Edaphochlamys debaryana]		LCTDRNRKCPEWKAKGECERNPTFMKGDANQVGSCRKSCGVC	KAG2499112.1	54.762	42	289	330	9.16e-08	57.4	69.05	6
>KAJ0987920.1:278-318 hypothetical protein J5N97_006276 [Dioscorea zingiberensis]		CTDEDDNCSHWAAIGECQRNPVYMLGTPDYYGTCRKSCGAC	KAJ0987920.1	53.659	41	278	318	9.3e-08	57.4	70.73	6
>KAJ0987920.1:278-318 hypothetical protein J5N97_006276 [Dioscorea zingiberensis]		CTDEDDNCSHWAAIGECQRNPVYMLGTPDYYGTCRKSCGAC	KAJ0987920.1	53.659	41	278	318	9.3e-08	57.4	70.73	6
>KAF0912693.1:252-293 hypothetical protein E2562_018944 [Oryza meyeriana var. granulata]		CSDLSENCAAWAASGECDNNPVYMIGTEDAPGQCQKSCNACS	KAF0912693.1	54.762	42	252	293	9.37e-08	57.4	73.81	6
>GIL53143.1:310-351 hypothetical protein Vafri_8817, partial [Volvox africanus]		MCVDTHLRCGEWATAGECEKNRLYMAGGANSLGACRKSCRTC	GIL53143.1	59.524	42	310	351	9.39e-08	57.4	73.81	6
>CAI5487887.1:275-317 unnamed protein product, partial [Closterium sp. Naga37s-1]		VCADTNGMCAEWAEAGECEKNSKYMVGGERFVGACRKACGVCT	CAI5487887.1	60.465	43	275	317	9.4e-08	57.4	69.77	6
>XP_037460062.1:257-298 probable prolyl 4-hydroxylase 7 [Triticum dicoccoides]		CEDENVLCSQWAAVGECAKNPNYMVGTKEAPGFCRKSCNVCA	XP_037460062.1	57.143	42	257	298	9.42e-08	57.4	76.19	6
>XP_020173472.1:254-295 probable prolyl 4-hydroxylase 7 [Aegilops tauschii subsp. strangulata]		CEDENVLCSQWAAVGECAKNPNYMVGTKEAPGFCRKSCNVCA	XP_020173472.1	57.143	42	254	295	9.43e-08	57.4	76.19	6
>XP_039129649.1:258-300 probable prolyl 4-hydroxylase 4 [Dioscorea cayenensis subsp. rotundata]		SDCKDQNDSCERWAALGECTKNSEYMVGTTDLPGYCRRSCNVC	XP_039129649.1	58.14	43	258	300	9.45e-08	57.4	72.09	6
>XP_005843342.1:246-287 hypothetical protein CHLNCDRAFT_28187 [Chlorella variabilis]		FCRDNNAKCPEWAALGECERNVVFMRGNGTYRGHCRLSCKVC	XP_005843342.1	54.762	42	246	287	9.47e-08	57.4	69.05	6
>KAG2499111.1:302-343 hypothetical protein HYH03_002696 [Edaphochlamys debaryana]		LCTDRNRKCPEWKAKGECERNPTFMKGDANQVGSCRKSCGVC	KAG2499111.1	54.762	42	302	343	9.47e-08	57.4	69.05	6
>KAH7657187.1:278-318 Procollagen-proline dioxygenase protein [Dioscorea alata]		CTDEDDSCSQWAAIGECQRNPVYMLGTPDYYGTCRKSCGAC	KAH7657187.1	53.659	41	278	318	9.49e-08	57.4	73.17	6
>GJP46121.1:267-311 hypothetical protein CLOM_g5444 [Closterium sp. NIES-68]		VCQDDDANCPDWAQAGECERNPKYMKGTGTMQYELGFCRKSCGVC	GJP46121.1	57.778	45	267	311	9.53e-08	57.4	71.11	6
>GJP38985.1:310-350 hypothetical protein CLOM_g23385 [Closterium sp. NIES-68]		CEDLNPKCEEWAVLGECKKNPAYMLGDGAYTGNCRKACKAC	GJP38985.1	56.098	41	310	350	9.55e-08	57.4	70.73	6
>EOA16993.1:286-326 hypothetical protein CARUB_v10005232mg, partial [Capsella rubella]		CSDEDDSCRQWAELGECKKNPVYMIGTPDYYGTCRKSCNAC	EOA16993.1	56.098	41	286	326	9.63e-08	57.4	73.17	6
>KAJ9537270.1:244-284 hypothetical protein OSB04_030003 [Centaurea solstitialis]		CKDQNENCERWAALGECTKNKEYMVGTPELPGYCRRSCKLC	KAJ9537270.1	58.537	41	244	284	9.69e-08	57.4	75.61	6
>KAI3834581.1:259-300 hypothetical protein MKX03_009047 [Papaver bracteatum]		TCSDDNDRCEQWAALGECTKNPEYMVGSTDIPGSCKRSCKVC	KAI3834581.1	59.524	42	259	300	9.83e-08	57.4	66.67	6
>GIL53145.1:287-328 hypothetical protein Vafri_8817 [Volvox africanus]		MCVDTHLRCGEWATAGECEKNRLYMAGGANSLGACRKSCRTC	GIL53145.1	59.524	42	287	328	9.89e-08	57.4	73.81	6
>KAF8016013.1:260-300 hypothetical protein BT93_H1536 [Corymbia citriodora subsp. variegata]		CTDMNESCDRWAALGECTKNPEYMVGTPDLPGYCRRSCKVC	KAF8016013.1	58.537	41	260	300	9.93e-08	57.4	73.17	6
>MQM13920.1:150-190 hypothetical protein [Colocasia esculenta]		CTDENERCEKWAALGECTKNPEYMVGTAGLSGYCRKSCKVC	MQM13920.1	58.537	41	150	190	1.01e-07	56.2	70.73	6
>XP_057468050.1:255-295 probable prolyl 4-hydroxylase 4 isoform X1 [Actinidia eriantha]		CTDENENCERWAALGECTKNAEYMVGTQQLAGYCRRSCKIC	XP_057468050.1	53.659	41	255	295	1.01e-07	57.4	73.17	6
>GIL83453.1:287-328 hypothetical protein Vretifemale_12029 [Volvox reticuliferus]		ICVDTHARCGEWATAGECEKNKLYMAGGSSNLGACRKSCRTC	GIL83453.1	57.143	42	287	328	1.01e-07	57.4	71.43	6
>XP_042517832.1:265-305 probable prolyl 4-hydroxylase 4 [Macadamia integrifolia]		CTDDNESCERWAALGECTKNPEYMVGSPDLPGSCRRSCKVC	XP_042517832.1	60.976	41	265	305	1.02e-07	57.4	70.73	6
>MBA0685087.1:240-280 hypothetical protein [Gossypium aridum]		CMDSNESCERWAVLGECSKNPEYMIGSPELPGYCRRSCKVC	MBA0685087.1	58.537	41	240	280	1.02e-07	57	73.17	6
>PSS01470.1:255-295 Prolyl 4-hydroxylase [Actinidia chinensis var. chinensis]		CTDENENCERWAALGECTKNAEYMVGTQQLAGYCRRSCKIC	PSS01470.1	53.659	41	255	295	1.03e-07	57	73.17	6
>XP_047088884.1:252-292 probable prolyl 4-hydroxylase 6 [Lolium rigidum]		CSDDNEMCPRWAAVGECFRNEKYMVGTKDTLGFCRKSCGVC	XP_047088884.1	56.098	41	252	292	1.04e-07	57	73.17	6
>MBA0768539.1:246-286 hypothetical protein [Gossypium trilobum]		CMDSNESCERWAVLGECSKNPEYMIGSPELPGYCRRSCKVC	MBA0768539.1	58.537	41	246	286	1.04e-07	57	73.17	6
>GFZ08945.1:255-295 2-oxoglutarate (2OG) and Fe(II)-dependent oxygenase superfamily protein [Actinidia rufa]		CTDENENCERWAALGECTKNAEYMVGTQQLAGYCRRSCKIC	GFZ08945.1	53.659	41	255	295	1.04e-07	57	73.17	6
>PPS19970.1:723-763 hypothetical protein GOBAR_AA00603 [Gossypium barbadense]		CTDLNESCERWAALGECTKNREYMIGTAELPGYCRRSCKVC	PPS19970.1	53.659	41	723	763	1.04e-07	57.4	70.73	6
>GMJ09331.1:264-305 hypothetical protein like AT3G28480 [Hibiscus trionum]		CVDENEKCSVWAKKGECKKNPSYMVGTDASPGYCRKSCNVCS	GMJ09331.1	59.524	42	264	305	1.05e-07	57	73.81	6
>XP_048566832.1:202-239 probable prolyl 4-hydroxylase 7 [Triticum urartu]		CTDEDDNCVSWAAAGECDKNPVFMIGSPDYYGTCRKSC	XP_048566832.1	60.526	38	202	239	1.06e-07	57	76.32	5
>KHN03021.1:257-297 Prolyl 4-hydroxylase subunit alpha-1 [Glycine soja]		CSDHHVSCERWASLGECTKNPEYMIGSSDIPGYCRKSCKAC	KHN03021.1	58.537	41	257	297	1.08e-07	57	73.17	6
>XP_039782133.1:259-299 probable prolyl 4-hydroxylase 6 [Panicum virgatum]		CSDDNELCRKWAAIGECYKNPTYMVGTKDTLGFCRKSCGLC	XP_039782133.1	56.098	41	259	299	1.08e-07	57	73.17	6
>KAJ1395159.1:258-298 ShKT domain [Sesbania bispinosa]		CSDQHESCERWASLGECTNNPEYMIGSSDLPGYCRKSCKAC	KAJ1395159.1	58.537	41	258	298	1.09e-07	57	73.17	6
>GAU39715.1:204-245 hypothetical protein TSUD_275100, partial [Trifolium subterraneum]		CVDENVSCARWAKVGECEKNPLYMVGKDGVKGKCMKSCNVCS	GAU39715.1	59.524	42	204	245	1.1e-07	57	71.43	6
>GIL53144.1:310-351 hypothetical protein Vafri_8817, partial [Volvox africanus]		MCVDTHLRCGEWATAGECEKNRLYMAGGANSLGACRKSCRTC	GIL53144.1	59.524	42	310	351	1.11e-07	57.4	73.81	6
>TVU21586.1:283-323 hypothetical protein EJB05_31234, partial [Eragrostis curvula]		CTDEDDRCVSWAADGECDKNPVFMIGSPDYYGTCRKSCRVC	TVU21586.1	56.098	41	283	323	1.11e-07	57	73.17	6
>XP_050219083.1:260-300 probable prolyl 4-hydroxylase 4 [Mercurialis annua]		CTDKNESCDRWAALGECTKNPEYMVGSPELPGYCRRSCKVC	XP_050219083.1	58.537	41	260	300	1.12e-07	57	75.61	6
>GJP71614.1:333-373 hypothetical protein CLOP_g2431 [Closterium sp. NIES-67]		CEDLNPKCEEWAVLGECKKNPAYMLGDGAYTGNCRKACKAC	GJP71614.1	56.098	41	333	373	1.13e-07	57.4	70.73	6
>TKY54092.1:257-297 prolyl 4-hydroxylase 4 [Spatholobus suberectus]		CSDQHVSCERWASLGECTNNPEYMIGSSDLPGYCRKSCKAC	TKY54092.1	58.537	41	257	297	1.14e-07	57	73.17	6
>MBA0616479.1:235-275 hypothetical protein [Gossypium davidsonii]		CMDSNESCERWAVLGECSKNPEYMIGSPELPGYCRRSCKVC	MBA0616479.1	58.537	41	235	275	1.15e-07	57	73.17	6
>KAK1351784.1:254-294 Procollagen-proline 4-dioxygenase [Heracleum sosnowskyi]		CTDQNDNCARWAALGECDNNPEYMVGTAELPGFCRRSCKFC	KAK1351784.1	56.098	41	254	294	1.16e-07	57	70.73	6
>MBA0858251.1:315-355 hypothetical protein [Gossypium schwendimanii]		CMDSNESCERWAVLGECSKNPEYMIGSPELPGYCRRSCKVC	MBA0858251.1	58.537	41	315	355	1.16e-07	57	73.17	6
>XP_003618430.1:271-312 probable prolyl 4-hydroxylase 7 [Medicago truncatula]		VCADENENCARWAKVGECEKNPLYMVGKGGNGKCMKSCNVCS	XP_003618430.1	62.791	43	271	312	1.17e-07	57	72.09	6
>XP_006845819.1:256-296 probable prolyl 4-hydroxylase 4 [Amborella trichopoda]		CKDENERCEKWAALGECKNNPEYMVGSAEVPGACRRSCKVC	XP_006845819.1	58.537	41	256	296	1.17e-07	57	73.17	6
>KAJ1427252.1:225-265 ShKT domain [Sesbania bispinosa]		CSDQHESCERWASLGECTNNPEYMIGSSDLPGYCRKSCKAC	KAJ1427252.1	58.537	41	225	265	1.18e-07	57	73.17	6
>KAI4345516.1:260-300 hypothetical protein L6164_012631 [Bauhinia variegata]		CTDQNESCERWAALGECTNNPEYMVGSPELPGYCRRSCKVC	KAI4345516.1	58.537	41	260	300	1.19e-07	57	73.17	6
>TYI12337.1:261-301 hypothetical protein ES332_A09G270500v1 [Gossypium tomentosum]		CMDSNESCERWAVLGECSKNPEYMIGSPELPGYCRRSCKVC	TYI12337.1	58.537	41	261	301	1.19e-07	57	73.17	6
>TYH55932.1:261-301 hypothetical protein ES332_D09G271200v1 [Gossypium tomentosum]		CMDSNESCERWAVLGECSKNPEYMIGSPELPGYCRRSCKVC	TYH55932.1	58.537	41	261	301	1.19e-07	57	73.17	6
>XP_048619092.1:205-245 probable prolyl 4-hydroxylase 12 isoform X2 [Brassica napus]		CSDEDESCGRWAELGECKKNPVYMIGSPDYFGTCRKSCNAC	XP_048619092.1	56.098	41	205	245	1.19e-07	56.6	73.17	6
>KAE8803345.1:257-297 putative prolyl 4-hydroxylase 7 [Hordeum vulgare]		CEDENVLCSQWAAVGECAKNPNYMVGTKEAPGFCRKSCNVC	KAE8803345.1	58.537	41	257	297	1.2e-07	57	75.61	6
>XP_006643817.1:263-303 probable prolyl 4-hydroxylase 6 [Oryza brachyantha]		CTDEEDRCVSWAASGECDRNPVFMIGSPDYYGSCRKSCRVC	XP_006643817.1	53.659	41	263	303	1.2e-07	57	73.17	6
>XP_040957338.1:261-301 probable prolyl 4-hydroxylase 4 [Gossypium hirsutum]		CMDSNESCERWAVLGECSKNPEYMIGSPELPGYCRRSCKVC	XP_040957338.1	58.537	41	261	301	1.2e-07	57	73.17	6
>GMI72098.1:258-298 hypothetical protein like AT5G18900 [Hibiscus trionum]		CTDLNESCERWAVLGECSKNPEYMIGSPELPGYCRRSCKVC	GMI72098.1	58.537	41	258	298	1.21e-07	57	73.17	6
>XP_012487404.1:261-301 probable prolyl 4-hydroxylase 4 [Gossypium raimondii]		CMDSNESCERWAVLGECSKNPEYMIGSPELPGYCRRSCKVC	XP_012487404.1	58.537	41	261	301	1.22e-07	57	73.17	6
>THU68572.1:259-299 hypothetical protein C4D60_Mb08t05300 [Musa balbisiana]		CTDENESCERWAALGECTKNPEYMVGTADLAGFCRRSCNVC	THU68572.1	56.098	41	259	299	1.22e-07	57	70.73	6
>XP_017610019.1:261-301 probable prolyl 4-hydroxylase 4 [Gossypium arboreum]		CMDSNESCERWAVLGECSKNPEYMIGSPELPGYCRRSCKVC	XP_017610019.1	58.537	41	261	301	1.23e-07	57	73.17	6
>TYJ20281.1:261-301 hypothetical protein E1A91_A09G252800v1 [Gossypium mustelinum]		CMDSNESCERWAVLGECSKNPEYMIGSPELPGYCRRSCKVC	TYJ20281.1	58.537	41	261	301	1.23e-07	57	73.17	6
>KAG0479786.1:306-346 hypothetical protein HPP92_010644 [Vanilla planifolia]		CTDNNPSCDRWAALGECTKNPEYMVGTSELPGYCRRSCNVC	KAG0479786.1	56.098	41	306	346	1.23e-07	57	73.17	6
>XP_013595727.1:205-245 PREDICTED: probable prolyl 4-hydroxylase 12 isoform X2 [Brassica oleracea var. oleracea]		CSDEDESCGRWAELGECKKNPVYMIGSPDYFGTCRKSCNAC	XP_013595727.1	56.098	41	205	245	1.23e-07	56.6	73.17	6
>KAF3490124.1:309-349 hypothetical protein F2Q69_00057372 [Brassica cretica]		CSDEDESCGRWAELGECKKNPVYMIGSPDYFGTCRKSCNAC	KAF3490124.1	56.098	41	309	349	1.23e-07	57	73.17	6
>XP_057546286.1:259-299 probable prolyl 4-hydroxylase 4 [Amaranthus tricolor]		CVDHNQNCERWAALGECSRNPEYMVGTADLPGYCRRSCNIC	XP_057546286.1	53.659	41	259	299	1.23e-07	57	70.73	6
>XP_022955844.1:262-303 probable prolyl 4-hydroxylase 4 [Cucurbita moschata]		CSDENASCERWAELGECMGNPEYMVGSPEFPGYCRKSCKVCS	XP_022955844.1	59.524	42	262	303	1.23e-07	57	73.81	6
>TYH04105.1:261-301 hypothetical protein ES288_A09G273000v1 [Gossypium darwinii]		CMDSNESCERWAVLGECSKNPEYMIGSPELPGYCRRSCKVC	TYH04105.1	58.537	41	261	301	1.24e-07	57	73.17	6
>XP_010521322.1:208-250 PREDICTED: probable prolyl 4-hydroxylase 12 isoform X2 [Tarenaya hassleriana]		SECTDEDESCSRWAALGECLKNPVYMIGTPDYSGACRKSCKAC	XP_010521322.1	55.814	43	208	250	1.25e-07	56.6	72.09	6
>RRT61315.1:67-107 hypothetical protein B296_00029542 [Ensete ventricosum]		CSDASEFCAQWAAAGECHKNPLYMIGNNGTTGNCRRSCNVI	RRT61315.1	56.098	41	67	107	1.28e-07	56.2	70.73	5
>TYH55933.1:201-241 hypothetical protein ES332_D09G271200v1 [Gossypium tomentosum]		CMDSNESCERWAVLGECSKNPEYMIGSPELPGYCRRSCKVC	TYH55933.1	58.537	41	201	241	1.28e-07	56.6	73.17	6
>XP_044968515.1:264-304 probable prolyl 4-hydroxylase 7 [Hordeum vulgare subsp. vulgare]		CEDENVLCSQWAAVGECAKNPNYMVGTKEAPGFCRKSCNVC	XP_044968515.1	58.537	41	264	304	1.29e-07	57	75.61	6
>KAI5021402.1:264-304 hypothetical protein ZWY2020_058132 [Hordeum vulgare]		CEDENVLCSQWAAVGECAKNPNYMVGTKEAPGFCRKSCNVC	KAI5021402.1	58.537	41	264	304	1.29e-07	57	75.61	6
>PIA44680.1:239-279 hypothetical protein AQUCO_01700346v1 [Aquilegia coerulea]		CADENERCEQWAALGECTKNPEYMVGTSNLPGACRRSCKVC	PIA44680.1	58.537	41	239	279	1.31e-07	57	70.73	6
>XP_037404897.1:254-294 probable prolyl 4-hydroxylase 7 [Triticum dicoccoides]		CEDENVLCSQWAAVGECAKNPNYMVGTKEAPGFCRKSCNVC	XP_037404897.1	58.537	41	254	294	1.31e-07	57	75.61	6
>WIA41185.1:296-338 hypothetical protein OEZ86_004800 [Tetradesmus obliquus]		VCEDVNPQCEQWAASGACETNKAYMAGNVEHHGHCRKACGVCS	WIA41185.1	58.14	43	296	338	1.32e-07	57	69.77	6
>PHT62763.1:166-206 putative prolyl 4-hydroxylase 7 [Capsicum annuum]		CANHNENCERWAALGECTKNPEYMVGSTDLPGSCRKSCKAC	PHT62763.1	60.976	41	166	206	1.33e-07	56.2	68.29	6
>XP_024538178.1:289-329 probable prolyl 4-hydroxylase 6 isoform X1 [Selaginella moellendorffii]		CADENEKCGEWAAYGECDKNPSYMVGTQEWPGACRKSCKVC	XP_024538178.1	58.537	41	289	329	1.34e-07	57	75.61	6
>XP_047264408.1:255-295 probable prolyl 4-hydroxylase 4 [Capsicum annuum]		CANHNENCERWAALGECTKNPEYMVGSTDLPGSCRKSCKAC	XP_047264408.1	60.976	41	255	295	1.35e-07	57	68.29	6
>XP_055831471.1:255-295 probable prolyl 4-hydroxylase 4 [Solanum dulcamara]		CTDADENCERWAALGECTKNPEYMMGSAGLPGYCRKSCKAC	XP_055831471.1	60.976	41	255	295	1.35e-07	57	68.29	6
>XP_013703829.2:262-302 probable prolyl 4-hydroxylase 12 isoform X1 [Brassica napus]		CSDEDESCGRWAELGECKKNPVYMIGSPDYFGTCRKSCNAC	XP_013703829.2	56.098	41	262	302	1.35e-07	57	73.17	6
>XP_023526540.1:262-303 probable prolyl 4-hydroxylase 4 [Cucurbita pepo subsp. pepo]		CSDENASCERWAELGECIDNPEYMVGSPEFPGYCRKSCKVCS	XP_023526540.1	59.524	42	262	303	1.35e-07	57	73.81	6
>XP_021892228.1:211-251 probable prolyl 4-hydroxylase 12 isoform X3 [Carica papaya]		CTDEDEYCPRWAALGECQRNPVFMIGSPDYYGTCRKSCNEC	XP_021892228.1	53.659	41	211	251	1.37e-07	56.6	73.17	6
>KAF3594836.1:275-315 hypothetical protein DY000_02027319 [Brassica cretica]		CSDEDESCGRWAELGECKKNPVYMIGSPDYFGTCRKSCNAC	KAF3594836.1	56.098	41	275	315	1.38e-07	57	73.17	6
>XP_013595725.1:262-302 PREDICTED: probable prolyl 4-hydroxylase 12 isoform X1 [Brassica oleracea var. oleracea]		CSDEDESCGRWAELGECKKNPVYMIGSPDYFGTCRKSCNAC	XP_013595725.1	56.098	41	262	302	1.42e-07	57	73.17	6
>XP_009412183.1:259-299 PREDICTED: probable prolyl 4-hydroxylase 4 [Musa acuminata subsp. malaccensis]		CTDENESCERWAALGECTKNPEYMVGTADLAGFCRRSCNVC	XP_009412183.1	56.098	41	259	299	1.42e-07	56.6	70.73	6
>XP_039007273.1:258-298 probable prolyl 4-hydroxylase 4 [Hibiscus syriacus]		CTDLNESCERWAALGECSKNPEYMIGSPELPGYCRRSCKVC	XP_039007273.1	58.537	41	258	298	1.43e-07	56.6	73.17	6
>XP_018481117.1:267-307 probable prolyl 4-hydroxylase 12 [Raphanus sativus]		CSDEDESCGRWAELGECKKNPVYMIGSPDYFGTCRKSCNAC	XP_018481117.1	56.098	41	267	307	1.43e-07	57	73.17	6
>XP_044485494.1:261-301 probable prolyl 4-hydroxylase 4 [Mangifera indica]		CTDLNVSCERWAALGECTNNAEYMMGTTEFLGYCRRSCKVC	XP_044485494.1	53.659	41	261	301	1.44e-07	56.6	70.73	6
>EFJ23963.1:243-283 hypothetical protein SELMODRAFT_174666 [Selaginella moellendorffii]		CADENEKCGEWAAYGECDKNPSYMVGTQEWPGACRKSCKVC	EFJ23963.1	58.537	41	243	283	1.44e-07	56.6	75.61	6
>MCH84619.1:154-194 prolyl 4-hydroxylase subunit alpha-2-like [Trifolium medium]		CTDEDDSCAAWAAIGECQRNPVYMIGSPDYYGTCRKSCNAC	MCH84619.1	53.659	41	154	194	1.45e-07	55.8	70.73	6
>EFJ21588.1:256-296 hypothetical protein SELMODRAFT_106693 [Selaginella moellendorffii]		CADENEKCGEWAAYGECDKNPSYMVGTQEWPGACRKSCKVC	EFJ21588.1	58.537	41	256	296	1.45e-07	56.6	75.61	6
>XP_002975178.2:270-310 probable prolyl 4-hydroxylase 6 [Selaginella moellendorffii]		CADENEKCGEWAAYGECDKNPSYMVGTQEWPGACRKSCKVC	XP_002975178.2	58.537	41	270	310	1.46e-07	56.6	75.61	6
>MBA0869641.1:267-307 hypothetical protein [Gossypium schwendimanii]		CTDLNESCERWAALGECTKNREYMIGTAELPGYCRRSCKVC	MBA0869641.1	53.659	41	267	307	1.46e-07	56.6	70.73	6
>EMS64054.1:189-229 Prolyl 4-hydroxylase subunit alpha-2 [Triticum urartu]		CEDENVLCSQWAAVGECAKNPNYMVGTKEAPGFCRKSCNVC	EMS64054.1	58.537	41	189	229	1.46e-07	56.6	75.61	6
>XP_024538179.1:270-310 probable prolyl 4-hydroxylase 6 isoform X2 [Selaginella moellendorffii]		CADENEKCGEWAAYGECDKNPSYMVGTQEWPGACRKSCKVC	XP_024538179.1	58.537	41	270	310	1.49e-07	56.6	75.61	6
>NP_001242363.1:257-297 Probable prolyl 4-hydroxylase 4-like precursor [Glycine max]		CSDNHVSCERWASLGECTKNPEYMIGSSDIPGYCRKSCKAC	NP_001242363.1	58.537	41	257	297	1.5e-07	56.6	73.17	6
>XP_044413193.1:776-816 type I inositol polyphosphate 5-phosphatase 10-like isoform X3 [Triticum aestivum]		CTDNNNSCSQWAALGECTKNPAYMVGTTALPGHCRRSCNVC	XP_044413193.1	58.537	41	776	816	1.52e-07	57	68.29	6
>XP_037472625.1:776-816 type I inositol polyphosphate 5-phosphatase 10-like isoform X3 [Triticum dicoccoides]		CTDNNNSCSQWAALGECTKNPAYMVGTTALPGHCRRSCNVC	XP_037472625.1	58.537	41	776	816	1.52e-07	57	68.29	6
>XP_028241753.1:257-297 probable prolyl 4-hydroxylase 4 [Glycine soja]		CSDNHVSCERWASLGECTKNPEYMIGSSDIPGYCRKSCKAC	XP_028241753.1	58.537	41	257	297	1.53e-07	56.6	73.17	6
>CAA2991517.1:254-294 probable prolyl 4-hydroxylase 4 [Olea europaea subsp. europaea]		CTDANENCERWASLGECTKNLEYMVGSSDLPGYCRKSCKAC	CAA2991517.1	60.976	41	254	294	1.53e-07	56.6	70.73	6
>KAG2445051.1:370-410 hypothetical protein HYH02_008919 [Chlamydomonas schloesseri]		CADLHVKCAEWAASGECEVNPNYMIGTAGHRGHCRKSCGMC	KAG2445051.1	53.659	41	370	410	1.58e-07	56.6	68.29	6
>XP_027369065.1:257-297 probable prolyl 4-hydroxylase 4 isoform X1 [Abrus precatorius]		CSDQHVSCERWASLGECTNNPEYMVGSSDLPGYCRKSCKAC	XP_027369065.1	58.537	41	257	297	1.59e-07	56.6	73.17	6
>KAF3685431.1:172-212 Prolyl 4-hydroxylase 2 [Capsicum annuum]		CANHNENCERWAALGECTKNPEYMVGSTDLPGSCRKSCKAC	KAF3685431.1	60.976	41	172	212	1.59e-07	56.2	68.29	6
>URE29312.1:266-306 ShK domain-like [Musa troglodytarum]		CTDENESCERWAALGECTKNPEYMVGTADLAGFCRRSCNVC	URE29312.1	56.098	41	266	306	1.6e-07	56.6	70.73	6
>XP_016433085.1:254-294 PREDICTED: probable prolyl 4-hydroxylase 4 [Nicotiana tabacum]		CSDRDENCKRWAALGECTKNPEYMLGSAGLPGYCRKSCKAC	XP_016433085.1	58.537	41	254	294	1.61e-07	56.6	70.73	6
>XP_027369066.1:258-298 probable prolyl 4-hydroxylase 4 isoform X2 [Abrus precatorius]		CSDQHVSCERWASLGECTNNPEYMVGSSDLPGYCRKSCKAC	XP_027369066.1	58.537	41	258	298	1.61e-07	56.6	73.17	6
>XP_059433700.1:260-300 probable prolyl 4-hydroxylase 4 [Corylus avellana]		CTDVNDSCERWAALGECTKNKEYMVGSPELPGYCRRSCKVC	XP_059433700.1	56.098	41	260	300	1.62e-07	56.6	70.73	6
>XP_042418965.1:276-316 probable prolyl 4-hydroxylase 7 [Zingiber officinale]		CTDEDDNCASWASMGECEKNAVYMLGTPDYYGSCRKSCGAC	XP_042418965.1	56.098	41	276	316	1.65e-07	56.6	70.73	6
>MBA0780275.1:267-307 hypothetical protein [Gossypium trilobum]		CTDLNESCERWAALGECTKNREYMIGTAELPGYCRRSCKVC	MBA0780275.1	53.659	41	267	307	1.65e-07	56.6	70.73	6
>XP_015879160.1:274-314 probable prolyl 4-hydroxylase 7 [Ziziphus jujuba var. spinosa]		CTDENVNCAKWAKAGECKKNPNYMVGTDELPGFCRKSCNKC	XP_015879160.1	58.537	41	274	314	1.66e-07	56.6	75.61	6
>XP_037472624.1:269-309 probable prolyl 4-hydroxylase 4 isoform X2 [Triticum dicoccoides]		CTDNNNSCSQWAALGECTKNPAYMVGTTALPGHCRRSCNVC	XP_037472624.1	58.537	41	269	309	1.67e-07	56.6	68.29	6
>CAA2623302.1:184-224 unnamed protein product [Spirodela intermedia]		CGDENELCSSWAATGECERNPSYMVGSDGAPGFCRKSCGVC	CAA2623302.1	58.537	41	184	224	1.67e-07	56.2	70.73	6
>XP_010531793.1:271-314 PREDICTED: probable prolyl 4-hydroxylase 6 [Tarenaya hassleriana]		SECADEDENCSSWAKSGECDKNPDFMVGTDGDPGFCRKSCNVCS	XP_010531793.1	54.545	44	271	314	1.68e-07	56.6	72.73	6
>XP_052149463.1:302-343 probable prolyl 4-hydroxylase 6 isoform X1 [Oryza glaberrima]		CEDEHALCSSWAAAGECAKNPGYMVGTSESPGFCRKSCNVCT	XP_052149463.1	57.143	42	302	343	1.68e-07	56.6	73.81	6
>GIL83454.1:283-325 hypothetical protein Vretifemale_12029 [Volvox reticuliferus]		SVCTDLHPRCSEWAAAGECERNRGFMAGDSNSLGTCRKSCRAC	GIL83454.1	55.814	43	283	325	1.69e-07	56.6	72.09	6
>KAF6148992.1:265-305 hypothetical protein GIB67_009611 [Kingdonia uniflora]		CTDEDDRCPGWVATGECQKNPVYMIGTPDYYGSCRKSCNAC	KAF6148992.1	53.659	41	265	305	1.71e-07	56.6	68.29	6
>KAJ6978269.1:139-180 hypothetical protein NC653_029991 [Populus alba x Populus x berolinensis]		SECTDEDENCPRWAALGECEKNPVYMIGSPDYFGTSHRKLAV	KAJ6978269.1	52.381	42	139	180	1.71e-07	56.6	66.67	3
>CAI8590800.1:94-134 unnamed protein product [Vicia faba]		CTDQHESCERWAALGECTKNPEYMVGSTGLPGYCRKSCKTC	CAI8590800.1	58.537	41	94	134	1.71e-07	54.7	70.73	6
>VAH03816.1:189-229 unnamed protein product [Triticum turgidum subsp. durum]		CEDENVLCSQWAAVGECAKNPNYMVGTKEAPGFCRKSCNVC	VAH03816.1	58.537	41	189	229	1.72e-07	56.6	75.61	6
>KAG6500813.1:331-371 hypothetical protein ZIOFF_040668 [Zingiber officinale]		CSDYNENCSYWASTGECQKNPNYMIGNGAVLGNCRKSCMVC	KAG6500813.1	58.537	41	331	371	1.72e-07	56.6	73.17	6
>XP_021892226.1:266-306 probable prolyl 4-hydroxylase 12 isoform X1 [Carica papaya]		CTDEDEYCPRWAALGECQRNPVFMIGSPDYYGTCRKSCNEC	XP_021892226.1	53.659	41	266	306	1.73e-07	56.6	73.17	6
>XP_019266446.1:254-294 PREDICTED: probable prolyl 4-hydroxylase 4 [Nicotiana attenuata]		CSDRDENCERWAALGECTKNPEYMLGSAGLPGYCRKSCKAC	XP_019266446.1	58.537	41	254	294	1.74e-07	56.6	70.73	6
>NP_001241485.1:258-298 Probable prolyl 4-hydroxylase 4-like precursor [Glycine max]		CSDHHVSCERWASLGECTKNPEYMIGSSDVPGYCRKSCKSC	NP_001241485.1	58.537	41	258	298	1.74e-07	56.6	73.17	6
>XP_021892227.1:265-305 probable prolyl 4-hydroxylase 12 isoform X2 [Carica papaya]		CTDEDEYCPRWAALGECQRNPVFMIGSPDYYGTCRKSCNEC	XP_021892227.1	53.659	41	265	305	1.76e-07	56.6	73.17	6
>PHU07296.1:370-410 putative prolyl 4-hydroxylase 6 [Capsicum chinense]		CANHNENCERWAALGECTKNPEYMVGSTDLPGSCRKSCKAC	PHU07296.1	60.976	41	370	410	1.76e-07	56.6	68.29	6
>KAJ6321134.1:319-359 hypothetical protein OIU77_011270 [Salix suchowensis]		CTDQNESCGRWAALGECTKNTEYMVGSEALPGYCRRSCKVC	KAJ6321134.1	60.976	41	319	359	1.77e-07	56.6	73.17	6
>XP_050870479.1:258-298 probable prolyl 4-hydroxylase 4 [Pisum sativum]		CSDQHDSCVRWASLGECTNNPVYMVGSSDLPGYCRKSCNAC	XP_050870479.1	56.098	41	258	298	1.8e-07	56.6	73.17	6
>XP_052149464.1:263-304 probable prolyl 4-hydroxylase 7 isoform X2 [Oryza glaberrima]		CEDEHALCSSWAAAGECAKNPGYMVGTSESPGFCRKSCNVCT	XP_052149464.1	57.143	42	263	304	1.81e-07	56.6	73.81	6
>KAJ6889507.1:266-307 hypothetical protein NC652_030311 [Populus alba x Populus x berolinensis]		SECTDEDENCPRWAALGECEKNPVYMIGSPDYFGTSHRKLAV	KAJ6889507.1	52.381	42	266	307	1.82e-07	56.6	66.67	3
>XP_020216230.1:259-299 probable prolyl 4-hydroxylase 12 isoform X2 [Cajanus cajan]		CTDEDDNCHAWAAIGECQRNPVFMIGSPDYYGTCRKSCNAC	XP_020216230.1	53.659	41	259	299	1.82e-07	56.6	70.73	6
>PSC76774.1:1536-1576 hypothetical protein C2E20_0045 [Micractinium conductrix]		CEDQDTGCEGWAAAGECEKNRIFMVGTPARPGNCVKSCDAC	PSC76774.1	51.22	41	1536	1576	1.83e-07	56.6	68.29	6
>XP_042407669.1:261-301 probable prolyl 4-hydroxylase 6 [Zingiber officinale]		CSDYNENCSYWASTGECQKNPNYMIGNGAVLGNCRKSCMVC	XP_042407669.1	58.537	41	261	301	1.86e-07	56.6	73.17	6
>XP_012828305.1:154-188 PREDICTED: probable prolyl 4-hydroxylase 4 [Erythranthe guttata]		NCERWASLGECTKNPEYMIGSSDLPGYCRKSCKVC	XP_012828305.1	68.571	35	154	188	1.86e-07	55.5	80	5
>XP_015888332.1:260-300 probable prolyl 4-hydroxylase 4 [Ziziphus jujuba var. spinosa]		CTDMNASCQRWADLGECEKNPEYMVGTPELPGYCRRSCKMC	XP_015888332.1	56.098	41	260	300	1.9e-07	56.6	75.61	6
>QSV12666.1:254-294 prolyl 4-hydroxylase 4 [Nicotiana benthamiana]		CSDRDENCERWAALGECTKNPEYMLGSAGLPGYCRKSCKAC	QSV12666.1	58.537	41	254	294	1.9e-07	56.6	70.73	6
>MCH98385.1:96-136 prolyl 4-hydroxylase subunit alpha-1-like [Trifolium medium]		CTDQHESCERWAALGECTKNPEYMVGSAGLPGYCRKSCKTC	MCH98385.1	58.537	41	96	136	1.92e-07	54.7	70.73	6
>XP_020216229.1:260-300 probable prolyl 4-hydroxylase 12 isoform X1 [Cajanus cajan]		CTDEDDNCHAWAAIGECQRNPVFMIGSPDYYGTCRKSCNAC	XP_020216229.1	53.659	41	260	300	1.92e-07	56.6	70.73	6
>XP_037495766.1:218-258 probable prolyl 4-hydroxylase 4 isoform X2 [Jatropha curcas]		CTDLNESCERWAALGECTKNPEYMVGSAELPGYCRRSCKVC	XP_037495766.1	58.537	41	218	258	1.94e-07	56.2	73.17	6
>CAI8610561.1:258-298 unnamed protein product [Vicia faba]		CSDQHDSCVRWASLGECTNNPVYMVGSSDLPGYCRKSCNAC	CAI8610561.1	56.098	41	258	298	1.95e-07	56.2	73.17	6
>XP_058758689.1:258-298 probable prolyl 4-hydroxylase 4 [Vicia villosa]		CSDQHDSCVRWASLGECTNNPVYMVGSSDLPGYCRKSCNAC	XP_058758689.1	56.098	41	258	298	1.95e-07	56.2	73.17	6
>KAG7576257.1:296-336 Oxoglutarate/iron-dependent dioxygenase [Arabidopsis thaliana x Arabidopsis arenosa]		CTDVNESCERWAVLGECGKNPEYMVGTPELPGNCRHSCKAC	KAG7576257.1	53.659	41	296	336	1.95e-07	56.6	68.29	6
>EEC74583.1:257-298 hypothetical protein OsI_10158 [Oryza sativa Indica Group]		CEDEHALCSSWAAAGECAKNPGYMVGTSESPGFCRKSCNVCT	EEC74583.1	57.143	42	257	298	1.97e-07	56.2	73.81	6
>XP_045818319.1:236-276 probable prolyl 4-hydroxylase 12 isoform X3 [Trifolium pratense]		CTDEDDSCAAWAAIGECQRNPVYMIGSPDYYGTCRKSCNAC	XP_045818319.1	53.659	41	236	276	1.99e-07	56.2	70.73	6
>KAF3962557.1:259-298 hypothetical protein CMV_012946 [Castanea mollissima]		CTDLNDSCDRWAALGECTKNPEYMVGSPELPGYCRRSCKI	KAF3962557.1	55	40	259	298	2e-07	56.2	72.5	5
>CAI5951630.1:523-564 unnamed protein product [Closterium sp. NIES-64]		CVDSNAFCEAWAETGECERNKEYMIGTPGAPGACRKSCNVCT	CAI5951630.1	52.381	42	523	564	2e-07	56.6	64.29	6
>CAD6233016.1:452-492 unnamed protein product [Miscanthus lutarioriparius]		CTDEDDRCVNWAAGGECDRNPIFMIGTPDYYGSCRKSCRVC	CAD6233016.1	51.22	41	452	492	2.02e-07	56.6	73.17	6
>XP_003571778.1:256-297 probable prolyl 4-hydroxylase 7 [Brachypodium distachyon]		CEDENVLCAQWAAVGECAKNPNYMVGTKEAPGFCRKSCNLCA	XP_003571778.1	54.762	42	256	297	2.05e-07	56.2	76.19	6
>XP_038702846.1:256-296 probable prolyl 4-hydroxylase 4 [Tripterygium wilfordii]		CADRHDSCDRWAAVGECTKNPEYMVGSSDLPGYCRRSCKAC	XP_038702846.1	56.098	41	256	296	2.08e-07	56.2	73.17	6
>KAG8045843.1:194-234 hypothetical protein GUJ93_ZPchr0008g12204 [Zizania palustris]		CTDEDDRCVSWAAHGECDRNPTFMIGSPDYYGSCRKSCRVC	KAG8045843.1	53.659	41	194	234	2.08e-07	55.8	70.73	6
>CAI5484349.1:187-230 unnamed protein product [Closterium sp. Yama58-4]		NVCADTNGMCAEWAAAGECEKNSKYMVGGKRFVGACRKACGVCT	CAI5484349.1	56.818	44	187	230	2.1e-07	56.2	70.45	6
>TXG71828.1:255-295 hypothetical protein EZV62_000407 [Acer yangbiense]		CTDQNESCERWANLGECTNNPEYMVGTAELPGYCRRSCKVC	TXG71828.1	56.098	41	255	295	2.11e-07	56.2	73.17	6
>KAK3189847.1:255-295 hypothetical protein Dsin_029408 [Dipteronia sinensis]		CTDQNESCERWANLGECTNNPEYMVGTTELPGYCRRSCKVC	KAK3189847.1	56.098	41	255	295	2.11e-07	56.2	73.17	6
>EPS61415.1:264-298 type 2 proly 4-hydroxylase [Genlisea aurea]		CVDDHPNCAAWALAGECEKNPLYMVGSEGMAGSCR	EPS61415.1	68.571	35	264	298	2.12e-07	56.2	74.29	4
>KAK0607528.1:255-295 hypothetical protein LWI29_016249 [Acer saccharum]		CTDQNESCERWANLGECTNNPEYMVGTAELPGYCRRSCKVC	KAK0607528.1	56.098	41	255	295	2.15e-07	56.2	73.17	6
>MBA0629070.1:267-307 hypothetical protein [Gossypium davidsonii]		CTDLNESCERWAALGECTKNREYMIGTAELPGYCRRSCKVC	MBA0629070.1	53.659	41	267	307	2.16e-07	56.2	70.73	6
>KAF5208460.1:262-301 Prolyl 4-hydroxylase alpha subunit protein [Thalictrum thalictroides]		CADDNERCEQWAALGECTKNPEYMVGTANLPGACRRSCKV	KAF5208460.1	57.5	40	262	301	2.17e-07	56.2	67.5	5
>OEL28442.1:271-311 putative prolyl 4-hydroxylase 4 [Dichanthelium oligosanthes]		CTDDNESCAKWAALGECIKNPEYMVGTAALPGYCRRSCNVC	OEL28442.1	53.659	41	271	311	2.17e-07	56.2	68.29	6
>KAI9195302.1:255-295 hypothetical protein LWI28_013654 [Acer negundo]		CTDQNESCERWANLGECTNNPEYMVGTAELPGYCRRSCKVC	KAI9195302.1	56.098	41	255	295	2.18e-07	56.2	73.17	6
>XP_016564595.2:271-305 probable prolyl 4-hydroxylase 12 isoform X3 [Capsicum annuum]		NCARWAATGECEKNPVFMVGSPDYYGTCRKSCNVC	XP_016564595.2	65.714	35	271	305	2.19e-07	56.2	77.14	5
>KAK1551673.1:255-295 hypothetical protein Q3G72_002584 [Acer saccharum]		CTDQNESCERWANLGECTNNPEYMVGTAELPGYCRRSCKVC	KAK1551673.1	56.098	41	255	295	2.2e-07	56.2	73.17	6
>XP_016564594.2:286-320 probable prolyl 4-hydroxylase 12 isoform X2 [Capsicum annuum]		NCARWAATGECEKNPVFMVGSPDYYGTCRKSCNVC	XP_016564594.2	65.714	35	286	320	2.21e-07	56.2	77.14	5
>KAG8045842.1:272-312 hypothetical protein GUJ93_ZPchr0008g12204 [Zizania palustris]		CTDEDDRCVSWAAHGECDRNPTFMIGSPDYYGSCRKSCRVC	KAG8045842.1	53.659	41	272	312	2.22e-07	56.2	70.73	6
>GLI59792.1:287-328 hypothetical protein VaNZ11_001756 [Volvox africanus]		MCVDTHPRCGEWGVAGECEKNRIYMAGGPNSLGACRKSCRTC	GLI59792.1	54.762	42	287	328	2.23e-07	56.2	71.43	6
>KAI5415882.1:281-321 putative prolyl 4-hydroxylase 4, partial [Pisum sativum]		CSDQHDSCVRWASLGECTNNPVYMVGSSDLPGYCRKSCNAC	KAI5415882.1	56.098	41	281	321	2.24e-07	56.2	73.17	6
>XP_016564593.2:287-321 probable prolyl 4-hydroxylase 12 isoform X1 [Capsicum annuum]		NCARWAATGECEKNPVFMVGSPDYYGTCRKSCNVC	XP_016564593.2	65.714	35	287	321	2.24e-07	56.2	77.14	5
>XP_016564597.2:224-258 probable prolyl 4-hydroxylase 12 isoform X5 [Capsicum annuum]		NCARWAATGECEKNPVFMVGSPDYYGTCRKSCNVC	XP_016564597.2	65.714	35	224	258	2.24e-07	56.2	77.14	5
>XP_016564596.2:270-304 probable prolyl 4-hydroxylase 12 isoform X4 [Capsicum annuum]		NCARWAATGECEKNPVFMVGSPDYYGTCRKSCNVC	XP_016564596.2	65.714	35	270	304	2.27e-07	56.2	77.14	5
>XP_021905017.1:152-192 probable prolyl 4-hydroxylase 4 isoform X2 [Carica papaya]		CTDLNGSCERWAALGECTKNPEYMVGSPELPGYCRRSCKVC	XP_021905017.1	58.537	41	152	192	2.31e-07	55.5	73.17	6
>RDX93717.1:293-333 putative prolyl 4-hydroxylase 4 [Mucuna pruriens]		CSDQHVSCERWASLGECTNNPEYMIGSSDVPGNCRKSCKAC	RDX93717.1	58.537	41	293	333	2.34e-07	56.2	73.17	6
>KAK2646708.1:255-295 hypothetical protein Ddye_021903 [Dipteronia dyeriana]		CTDQNESCERWANLGECTNNPEYMVGTAELPGYCRRSCKVC	KAK2646708.1	56.098	41	255	295	2.36e-07	56.2	73.17	6
>XP_010693781.1:259-299 probable prolyl 4-hydroxylase 4 isoform X2 [Beta vulgaris subsp. vulgaris]		CVDRNQNCERWAALGECTRNPEYMVGTADLPGYCRRSCNLC	XP_010693781.1	53.659	41	259	299	2.36e-07	56.2	73.17	6
>PHT87265.1:271-305 hypothetical protein T459_09371 [Capsicum annuum]		NCTRWAATGECEKNPVFMVGSPDYYGTCRKSCNVC	PHT87265.1	65.714	35	271	305	2.37e-07	56.2	77.14	5
>XP_048497332.1:263-303 probable prolyl 4-hydroxylase 4 isoform X1 [Beta vulgaris subsp. vulgaris]		CVDRNQNCERWAALGECTRNPEYMVGTADLPGYCRRSCNLC	XP_048497332.1	53.659	41	263	303	2.38e-07	56.2	73.17	6
>WJX71502.1:261-301 procollagen-proline 4-dioxygenase [Trifolium repens]		CTDEDDSCAAWAAIGECQRNPVYMIGSPDYYGTCRKSCNAC	WJX71502.1	53.659	41	261	301	2.39e-07	56.2	70.73	6
>KAE9618000.1:214-254 putative procollagen-proline 4-dioxygenase [Lupinus albus]		CDDEHENCSRWTKAGECEKNSLYMIGKGDMKGNCMKSCNVC	KAE9618000.1	58.537	41	214	254	2.4e-07	55.8	70.73	6
>KAE9615684.1:168-208 putative procollagen-proline 4-dioxygenase [Lupinus albus]		CNDENEKCSIWAKRGECEKNPLYMVGNEIMRGLCMKSCNVC	KAE9615684.1	60.976	41	168	208	2.41e-07	55.5	68.29	6
>XP_021905016.1:153-193 probable prolyl 4-hydroxylase 4 isoform X1 [Carica papaya]		CTDLNGSCERWAALGECTKNPEYMVGSPELPGYCRRSCKVC	XP_021905016.1	58.537	41	153	193	2.42e-07	55.5	73.17	6
>WJX66564.1:261-301 procollagen-proline 4-dioxygenase [Trifolium repens]		CTDEDDSCAAWAAIGECQRNPVYMIGSPDYYGTCRKSCNAC	WJX66564.1	53.659	41	261	301	2.42e-07	56.2	70.73	6
>KAK2367075.1:260-300 Oxoglutarate/iron-dependent oxygenase [Trifolium repens]		CTDEDDSCAAWAAIGECQRNPVYMIGSPDYYGTCRKSCNAC	KAK2367075.1	53.659	41	260	300	2.44e-07	56.2	70.73	6
>WJX66563.1:260-300 procollagen-proline 4-dioxygenase [Trifolium repens]		CTDEDDSCAAWAAIGECQRNPVYMIGSPDYYGTCRKSCNAC	WJX66563.1	53.659	41	260	300	2.44e-07	56.2	70.73	6
>WJX71503.1:260-300 procollagen-proline 4-dioxygenase [Trifolium repens]		CTDEDDSCAAWAAIGECQRNPVYMIGSPDYYGTCRKSCNAC	WJX71503.1	53.659	41	260	300	2.44e-07	56.2	70.73	6
>PHU23083.1:259-293 hypothetical protein BC332_08190 [Capsicum chinense]		NCTRWAATGECEKNPVFMVGSPDYYGTCRKSCNVC	PHU23083.1	65.714	35	259	293	2.44e-07	56.2	77.14	5
>KAK1380169.1:227-267 Procollagen-proline 4-dioxygenase [Heracleum sosnowskyi]		CTDQNDNCERWAALGECKNNPEYMVGTEELPGACRRSCNLC	KAK1380169.1	56.098	41	227	267	2.44e-07	55.8	73.17	6
>GMI96318.1:258-298 hypothetical protein like AT4G25600 [Hibiscus trionum]		CSDEDASCAHWAAIGECQRNPVFMIGSTDYYGTCRKSCNAC	GMI96318.1	51.22	41	258	298	2.45e-07	56.2	70.73	6
>KAJ4834106.1:241-279 putative prolyl 4-hydroxylase 4, partial [Turnera subulata]		CKDQNESCERWAALGECTKNPEYMVGTAELPGYCRRSCK	KAJ4834106.1	58.974	39	241	279	2.47e-07	56.2	76.92	5
>PNY14986.1:260-300 prolyl 4-hydroxylase subunit alpha-2-like protein [Trifolium pratense]		CTDEDDSCAAWAAIGECQRNPVYMIGSPDYYGTCRKSCNAC	PNY14986.1	53.659	41	260	300	2.49e-07	56.2	70.73	6
>KAK2421112.1:260-300 Oxoglutarate/iron-dependent oxygenase [Trifolium repens]		CTDEDDSCAAWAAIGECQRNPVYMIGSPDYYGTCRKSCNAC	KAK2421112.1	53.659	41	260	300	2.49e-07	56.2	70.73	6
>CAJ2666751.1:261-301 unnamed protein product [Trifolium pratense]		CTDEDDSCAAWAAIGECQRNPVYMIGSPDYYGTCRKSCNAC	CAJ2666751.1	53.659	41	261	301	2.49e-07	56.2	70.73	6
>PWA91738.1:435-475 2-oxoglutarate (2OG) and Fe(II)-dependent oxygenase superfamily protein [Artemisia annua]		CKDENENCERWAALGECTKNKEYMVGTPELPGYCRRSCKLC	PWA91738.1	56.098	41	435	475	2.51e-07	56.2	75.61	6
>XP_045818317.1:261-301 probable prolyl 4-hydroxylase 12 isoform X1 [Trifolium pratense]		CTDEDDSCAAWAAIGECQRNPVYMIGSPDYYGTCRKSCNAC	XP_045818317.1	53.659	41	261	301	2.52e-07	56.2	70.73	6
>CAI5525627.1:183-230 unnamed protein product [Closterium sp. Naga37s-1]		SVCADDNENCAHWASIGECERNKAYMVGAGGAGPQSLGYCRKSCGVCT	CAI5525627.1	54.167	48	183	230	2.52e-07	55.8	68.75	6
>XP_012069451.1:260-300 probable prolyl 4-hydroxylase 4 isoform X1 [Jatropha curcas]		CTDLNESCERWAALGECTKNPEYMVGSAELPGYCRRSCKVC	XP_012069451.1	58.537	41	260	300	2.54e-07	56.2	73.17	6
>XP_045818318.1:260-300 probable prolyl 4-hydroxylase 12 isoform X2 [Trifolium pratense]		CTDEDDSCAAWAAIGECQRNPVYMIGSPDYYGTCRKSCNAC	XP_045818318.1	53.659	41	260	300	2.56e-07	56.2	70.73	6
>XP_042414302.1:276-316 probable prolyl 4-hydroxylase 7 [Zingiber officinale]		CTDEDDNCASWALMGECEKNAVYMLGTPDYYGSCRKSCGAC	XP_042414302.1	56.098	41	276	316	2.6e-07	56.2	68.29	6
>XP_009760981.1:254-294 PREDICTED: probable prolyl 4-hydroxylase 4 [Nicotiana sylvestris]		CSDRDENCKRWAALGECTKNPEYMLGSVGLPGYCRKSCKAC	XP_009760981.1	58.537	41	254	294	2.67e-07	55.8	70.73	6
>KAK1277262.1:258-298 hypothetical protein QJS04_geneDACA003335 [Acorus gramineus]		CADSNDQCERWAALGECTKNPEYMVGTTDLPGMCRRSCKVC	KAK1277262.1	58.537	41	258	298	2.68e-07	55.8	68.29	6
>KAK1318562.1:258-298 hypothetical protein QJS10_CPB04g00753 [Acorus calamus]		CADSNDQCERWAALGECTKNPEYMVGTTDLPGTCRRSCKVC	KAK1318562.1	58.537	41	258	298	2.73e-07	55.8	68.29	6
>KAG2263187.1:262-302 hypothetical protein Bca52824_070266 [Brassica carinata]		CSDEDESCGRWAELGECKKNPVYMIGSPDYYGTCRKSCNAC	KAG2263187.1	56.098	41	262	302	2.73e-07	55.8	73.17	6
>KAJ1282359.1:185-224 hypothetical protein BS78_03G045800 [Paspalum vaginatum]		CTDEDHRCVSWAAFGECDKNPIFMIGSPDYYGSCRKSCRV	KAJ1282359.1	55	40	185	224	2.77e-07	55.5	72.5	5
>KAI4351717.1:269-309 hypothetical protein L6164_006044 [Bauhinia variegata]		CTDEDDRCLSWASMGECERNPVFMIGSPDYYGTCRKSCNAC	KAI4351717.1	53.659	41	269	309	2.78e-07	55.8	70.73	6
>KAI4351716.1:268-308 hypothetical protein L6164_006044 [Bauhinia variegata]		CTDEDDRCLSWASMGECERNPVFMIGSPDYYGTCRKSCNAC	KAI4351716.1	53.659	41	268	308	2.8e-07	55.8	70.73	6
>KAJ3694196.1:268-308 hypothetical protein LUZ60_009676 [Juncus effusus]		CVDMDDNCVSWAKNGECERNPVFMLGSPDYYGTCRKSCNAC	KAJ3694196.1	56.098	41	268	308	2.8e-07	55.8	68.29	6
>KAJ8434953.1:286-326 hypothetical protein Cgig2_025989 [Carnegiea gigantea]		CSDLNQNCERWASLGECSKNPEYMVGTPELPGYCRRSCNVC	KAJ8434953.1	56.098	41	286	326	2.8e-07	56.2	73.17	6
>CAI5466276.1:959-1000 unnamed protein product [Closterium sp. Yama58-4]		CVDEHPFCEIWAARGECKGYKDYMIGNDESFGYCRKSCKACT	CAI5466276.1	50	42	959	1000	2.82e-07	56.2	71.43	6
>KCW60920.1:210-250 hypothetical protein EUGRSUZ_H03653 [Eucalyptus grandis]		CTDTNESCDRWAALGECTKNPEYMIGTPELPGYCRRSCKVC	KCW60920.1	56.098	41	210	250	2.84e-07	55.8	73.17	6
>KAG6542532.1:263-303 hypothetical protein Mapa_016003 [Marchantia paleacea]		CEDENDLCGEWAAYGECDKNPTYMVGTASEPGRCRKACKVC	KAG6542532.1	56.098	41	263	303	2.88e-07	55.8	73.17	6
>VAH58448.1:108-148 unnamed protein product [Triticum turgidum subsp. durum]		CTDEDGNCVSWAAAGECDKNPVFMIGSPYYYGTCRKSCFFC	VAH58448.1	56.098	41	108	148	2.9e-07	54.7	70.73	6
>XP_022971148.1:274-319 probable prolyl 4-hydroxylase 7 [Cucurbita maxima]		CVDENEHCSAWAKAGECEKNPGYMVGSSLGSKEELGYCRLSCKACS	XP_022971148.1	56.522	46	274	319	2.93e-07	55.8	71.74	6
>VAH58449.1:107-147 unnamed protein product [Triticum turgidum subsp. durum]		CTDEDGNCVSWAAAGECDKNPVFMIGSPYYYGTCRKSCFFC	VAH58449.1	56.098	41	107	147	2.95e-07	54.7	70.73	6
>XP_022931100.1:275-320 probable prolyl 4-hydroxylase 7 [Cucurbita moschata]		CVDENEHCSAWAKAGECEKNPGYMVGSSLGSKEELGYCRLSCKACS	XP_022931100.1	56.522	46	275	320	2.99e-07	55.8	71.74	6
>XP_043627845.1:255-295 probable prolyl 4-hydroxylase 4 isoform X2 [Erigeron canadensis]		CKDMNENCERWAALGECNKNKEYMVGTSELPGYCRRSCKLC	XP_043627845.1	56.098	41	255	295	2.99e-07	55.8	73.17	6
>PTQ47778.1:264-304 hypothetical protein MARPO_0007s0174 [Marchantia polymorpha]		CEDENDLCGEWAAYGECDKNPTYMVGTASEPGRCRKACKVC	PTQ47778.1	56.098	41	264	304	3e-07	55.8	73.17	6
>XP_051191805.1:272-312 probable prolyl 4-hydroxylase 6 isoform X1 [Lolium perenne]		CVDENVLCAQWAAVGECAKNPNYMVGTKEAPGFCRKSCNVC	XP_051191805.1	58.537	41	272	312	3.01e-07	55.8	73.17	6
>XP_012858727.1:258-298 PREDICTED: probable prolyl 4-hydroxylase 12 isoform X2 [Erythranthe guttata]		CTDEDESCSRWAAIGECQRNSVFMIGSPDYYGTCRKSCNAC	XP_012858727.1	48.78	41	258	298	3.02e-07	55.8	70.73	6
>XP_023530715.1:275-320 probable prolyl 4-hydroxylase 7 [Cucurbita pepo subsp. pepo]		CVDENEHCSAWAKAGECEKNPGYMVGSSLGSKEDLGYCRLSCKACS	XP_023530715.1	56.522	46	275	320	3.02e-07	55.8	71.74	6
>KAH0662220.1:255-295 hypothetical protein KY284_027151 [Solanum tuberosum]		CTDADENCERWAALGECTKNPEYMLGSAGLPGYCRKSCKAC	KAH0662220.1	58.537	41	255	295	3.02e-07	55.8	68.29	6
>XP_012858726.1:259-299 PREDICTED: probable prolyl 4-hydroxylase 12 isoform X1 [Erythranthe guttata]		CTDEDESCSRWAAIGECQRNSVFMIGSPDYYGTCRKSCNAC	XP_012858726.1	48.78	41	259	299	3.06e-07	55.8	70.73	6
>XP_051191812.1:256-296 probable prolyl 4-hydroxylase 7 isoform X2 [Lolium perenne]		CVDENVLCAQWAAVGECAKNPNYMVGTKEAPGFCRKSCNVC	XP_051191812.1	58.537	41	256	296	3.08e-07	55.8	73.17	6
>XP_017974994.1:262-302 PREDICTED: probable prolyl 4-hydroxylase 4 [Theobroma cacao]		CTDLNESCERWAALGECSKNPEYMIGSAALPGYCRRSCKVC	XP_017974994.1	58.537	41	262	302	3.08e-07	55.8	70.73	6
>PSR85172.1:255-295 Prolyl 4-hydroxylase [Actinidia chinensis var. chinensis]		CTDEHENCERWAALGECTKNAEYMVGTQQLAGYCRRSCKVC	PSR85172.1	53.659	41	255	295	3.08e-07	55.8	73.17	6
>KAJ8774962.1:266-307 hypothetical protein K2173_019966 [Erythroxylum novogranatense]		CVDEHEMCALWANTGECEKNPLFMIGMGQYDGKCRKSCKVCS	KAJ8774962.1	59.524	42	266	307	3.09e-07	55.8	69.05	6
>XP_043627844.1:256-296 probable prolyl 4-hydroxylase 4 isoform X1 [Erigeron canadensis]		CKDMNENCERWAALGECNKNKEYMVGTSELPGYCRRSCKLC	XP_043627844.1	56.098	41	256	296	3.09e-07	55.8	73.17	6
>XP_059299056.1:253-293 probable prolyl 4-hydroxylase 4 isoform X1 [Lycium ferocissimum]		CTDADENCERWAALGECTKNPEYMLGSAGLPGYCRKSCKAC	XP_059299056.1	58.537	41	253	293	3.22e-07	55.8	68.29	6
>CAI5484044.1:340-382 unnamed protein product [Closterium sp. Yama58-4]		VCADTNGMCAEWAAAGECEKNSKYMVGGKRFVGACRKACGVCT	CAI5484044.1	58.14	43	340	382	3.29e-07	55.8	69.77	6
>PKA49364.1:258-298 prolyl 4-hydroxylase [Apostasia shenzhenica]		CIDKNDLCSKWAASGECQKNPRFMVGTKASSGYCRRSCNVC	PKA49364.1	53.659	41	258	298	3.3e-07	55.8	78.05	6
>XP_028075989.1:263-303 probable prolyl 4-hydroxylase 4 isoform X2 [Camellia sinensis]		CTDGNENCERWAALGECTKNPEYMVGTPELPGYCRRSCRIC	XP_028075989.1	53.659	41	263	303	3.31e-07	55.8	73.17	6
>CAI5515819.1:326-368 unnamed protein product [Closterium sp. Naga37s-1]		VCADSNGMCAEWAAAGECEKNSKYMVGGKRFVGACRKACGVCT	CAI5515819.1	58.14	43	326	368	3.32e-07	55.8	69.77	6
>KAF8392517.1:270-310 hypothetical protein HHK36_022860 [Tetracentron sinense]		CTDENERCEKWAALGECTKNPEYMVGSPELPGACRRSCKVC	KAF8392517.1	58.537	41	270	310	3.33e-07	55.8	70.73	6
>XP_028075988.1:264-304 probable prolyl 4-hydroxylase 4 isoform X1 [Camellia sinensis]		CTDGNENCERWAALGECTKNPEYMVGTPELPGYCRRSCRIC	XP_028075988.1	53.659	41	264	304	3.35e-07	55.8	73.17	6
>XP_051191765.1:272-312 probable prolyl 4-hydroxylase 6 isoform X1 [Lolium perenne]		CVDENVLCAQWAAVGECAKNPNYMVGTKEAPGFCRKSCNVC	XP_051191765.1	58.537	41	272	312	3.35e-07	55.8	73.17	6
>KAG5527382.1:270-304 hypothetical protein RHGRI_028310 [Rhododendron griersonianum]		CSDENENCAKWAAAGECERNPKYMVGSEDVGGFCR	KAG5527382.1	65.714	35	270	304	3.35e-07	55.8	77.14	4
>OAE21213.1:352-392 hypothetical protein AXG93_4012s1440 [Marchantia polymorpha subsp. ruderalis]		CEDENDLCGEWAAYGECDKNPTYMVGTASEPGRCRKACKVC	OAE21213.1	56.098	41	352	392	3.35e-07	55.8	73.17	6
>XP_059299057.1:253-293 probable prolyl 4-hydroxylase 4 isoform X2 [Lycium ferocissimum]		CTDADENCERWAALGECTKNPEYMLGSAGLPGYCRKSCKAC	XP_059299057.1	58.537	41	253	293	3.36e-07	55.8	68.29	6
>KAF1895813.1:298-338 hypothetical protein Lal_00037929 [Lupinus albus]		CDDEHENCSRWTKAGECEKNSLYMIGKGDMKGNCMKSCNVC	KAF1895813.1	58.537	41	298	338	3.36e-07	55.8	70.73	6
>XP_059632622.1:254-294 probable prolyl 4-hydroxylase 4 isoform X2 [Cornus florida]		CTDENPNCDRWAALGECTRNAEYMVGTPELPGYCRRSCRLC	XP_059632622.1	51.22	41	254	294	3.37e-07	55.8	75.61	6
>XP_050240264.1:259-299 probable prolyl 4-hydroxylase 4 [Quercus robur]		CTDLNDSCDRWAALGECTKNPEYMVGSPELPGYCRRSCKVC	XP_050240264.1	58.537	41	259	299	3.38e-07	55.8	73.17	6
>KAG8100395.1:276-317 hypothetical protein GUJ93_ZPchr0013g35347 [Zizania palustris]		CSDVSAHCAKWAEAGECERNPVYMVGAEGSTPGNCRKSCGVC	KAG8100395.1	59.524	42	276	317	3.38e-07	55.8	78.57	6
>XP_021290106.1:262-302 probable prolyl 4-hydroxylase 4 [Herrania umbratica]		CTDLNESCERWAALGECSKNPEYMIGSAALPGYCRRSCKVC	XP_021290106.1	58.537	41	262	302	3.4e-07	55.8	70.73	6
>XP_059632621.1:255-295 probable prolyl 4-hydroxylase 4 isoform X1 [Cornus florida]		CTDENPNCDRWAALGECTRNAEYMVGTPELPGYCRRSCRLC	XP_059632621.1	51.22	41	255	295	3.41e-07	55.8	75.61	6
>XP_023902368.1:259-299 probable prolyl 4-hydroxylase 4 [Quercus suber]		CTDLNDSCDRWAALGECTKNPEYMVGSPELPGYCRRSCKVC	XP_023902368.1	58.537	41	259	299	3.41e-07	55.8	73.17	6
>KAG2279871.1:255-295 hypothetical protein Bca52824_051091 [Brassica carinata]		CTDMNESCERWAVLGECTKNPEYMVGSAELPGYCRRSCKAC	KAG2279871.1	56.098	41	255	295	3.48e-07	55.8	70.73	6
>CAI5467817.1:318-360 unnamed protein product [Closterium sp. Yama58-4]		VCADTNGMCAEWAAAGECEKNSKYMVGGKRFVGACRKACGVCT	CAI5467817.1	58.14	43	318	360	3.48e-07	55.8	69.77	6
>KAI8003649.1:230-270 Prolyl 4-hydroxylase 2 [Camellia lanceoleosa]		CTDGNENCERWAALGECTKNPEYMVGTPELPGYCRRSCRIC	KAI8003649.1	53.659	41	230	270	3.49e-07	55.5	73.17	6
>KAF1869603.1:267-307 hypothetical protein Lal_00017178 [Lupinus albus]		CNDENEKCSIWAKRGECEKNPLYMVGNEIMRGLCMKSCNVC	KAF1869603.1	60.976	41	267	307	3.51e-07	55.8	68.29	6
>KAJ0593890.1:250-290 putative procollagen-proline 4-dioxygenase [Helianthus annuus]		CKDLNENCERWAALGECTKNKEYMVGTNEYPGYCRRSCKLC	KAJ0593890.1	56.098	41	250	290	3.53e-07	55.8	73.17	6
>CAB3464884.1:192-232 unnamed protein product [Digitaria exilis]		CTDENESCAKWAALGECIKNPEYMVGTAASPGYCRRSCNVC	CAB3464884.1	56.098	41	192	232	3.56e-07	55.5	73.17	6
>XP_009126289.1:255-295 probable prolyl 4-hydroxylase 4 [Brassica rapa]		CTDMNESCERWAVLGECTKNPEYMVGSAELPGYCRRSCKAC	XP_009126289.1	56.098	41	255	295	3.58e-07	55.8	70.73	6
>CAG7891895.1:255-295 unnamed protein product [Brassica rapa]		CTDMNESCERWAVLGECTKNPEYMVGSAELPGYCRRSCKAC	CAG7891895.1	56.098	41	255	295	3.62e-07	55.8	70.73	6
>XP_023753025.1:273-313 probable prolyl 4-hydroxylase 6 [Lactuca sativa]		CTDEHENCAKWAAAGECKTHREYMIGSSEGSGYCRKSCKVC	XP_023753025.1	56.098	41	273	313	3.62e-07	55.8	75.61	6
>KAF8401590.1:1260-1300 hypothetical protein HHK36_012535 [Tetracentron sinense]		CTNENESCDKWAALGECTKNPEYMVGSPDFPGACRRSCKVC	KAF8401590.1	58.537	41	1260	1300	3.63e-07	55.8	73.17	6
>XP_060212796.1:253-293 probable prolyl 4-hydroxylase 4 [Lycium barbarum]		CTDADENCERWAAFGECTKNPEYMLGSAGLPGYCRKSCKAC	XP_060212796.1	58.537	41	253	293	3.63e-07	55.5	68.29	6
>KAJ0238593.1:255-295 prolyl 4-hydroxylase 4 [Hirschfeldia incana]		CTDMNESCERWAVLGECTKNPEYMVGSAELPGYCRRSCKAC	KAJ0238593.1	56.098	41	255	295	3.65e-07	55.5	70.73	6
>XP_013727738.1:254-294 probable prolyl 4-hydroxylase 4 [Brassica napus]		CTDMNESCERWAVLGECTKNPEYMVGSAELPGYCRRSCKAC	XP_013727738.1	56.098	41	254	294	3.68e-07	55.5	70.73	6
>CAI5536257.1:326-368 unnamed protein product [Closterium sp. Naga37s-1]		VCADTNRMCAEWAAAGECEKNSKYMVGGKRFVGACRKACGVCT	CAI5536257.1	58.14	43	326	368	3.69e-07	55.8	69.77	6
>XP_051191772.1:256-296 probable prolyl 4-hydroxylase 7 isoform X2 [Lolium perenne]		CVDENVLCAQWAAVGECAKNPNYMVGTKEAPGFCRKSCNVC	XP_051191772.1	58.537	41	256	296	3.72e-07	55.5	73.17	6
>XP_018449535.1:255-295 probable prolyl 4-hydroxylase 4 [Raphanus sativus]		CTDMNESCERWAVLGECTKNPEYMVGSAELPGYCRRSCKAC	XP_018449535.1	56.098	41	255	295	3.73e-07	55.5	70.73	6
>KAG5408682.1:254-294 hypothetical protein IGI04_005001 [Brassica rapa subsp. trilocularis]		CTDMNESCERWAVLGECTKNPEYMVGSAELPGYCRRSCKAC	KAG5408682.1	56.098	41	254	294	3.76e-07	55.5	70.73	6
>KAF8084184.1:255-295 hypothetical protein N665_0730s0027 [Sinapis alba]		CTDMNESCERWAVLGECTKNPEYMVGSSELPGYCRRSCKAC	KAF8084184.1	56.098	41	255	295	3.77e-07	55.5	70.73	6
>GMN46524.1:261-301 hypothetical protein TIFTF001_015714 [Ficus carica]		CADQNESCEKWAALGECTKNKEYMVGSPELPGYCRRSCKVC	GMN46524.1	58.537	41	261	301	3.79e-07	55.5	73.17	6
>XP_010024472.1:260-300 probable prolyl 4-hydroxylase 4 [Eucalyptus grandis]		CTDTNESCDRWAALGECTKNPEYMIGTPELPGYCRRSCKVC	XP_010024472.1	56.098	41	260	300	3.81e-07	55.5	73.17	6
>CAF2136589.1:254-294 unnamed protein product [Brassica napus]		CTDMNESCERWAVLGECTKNPEYMVGSAELPGYCRRSCKAC	CAF2136589.1	56.098	41	254	294	3.87e-07	55.5	70.73	6
>XP_006356692.1:255-295 PREDICTED: probable prolyl 4-hydroxylase 4 [Solanum tuberosum]		CTDADENCERWAALGECTKNPEYMLGSAGLPGYCRKSCKAC	XP_006356692.1	58.537	41	255	295	3.88e-07	55.5	68.29	6
>KAH0748954.1:255-295 hypothetical protein KY290_028186 [Solanum tuberosum]		CTDADENCERWAALGECTKNPEYMLGSAGLPGYCRKSCKAC	KAH0748954.1	58.537	41	255	295	3.88e-07	55.5	68.29	6
>XP_057485259.1:255-295 probable prolyl 4-hydroxylase 4 [Actinidia eriantha]		CTDEHENCERWAALGECTKNAEYMVGTQQLAGYCRRSCKVC	XP_057485259.1	53.659	41	255	295	4e-07	55.5	73.17	6
>XP_023547984.1:260-300 probable prolyl 4-hydroxylase 4 [Cucurbita pepo subsp. pepo]		CTDLNESCERWAALGECTKNPEYMVGSAELPGYCRRSCRIC	XP_023547984.1	53.659	41	260	300	4.01e-07	55.5	73.17	6
>KAJ0230281.1:253-293 prolyl 4-hydroxylase 4 [Hirschfeldia incana]		CTDMNESCERWAVLGECTKNPEYMVGSAELPGYCRRSCKAC	KAJ0230281.1	56.098	41	253	293	4.02e-07	55.5	70.73	6
>WJX27035.1:263-303 putative prolyl 4-hydroxylase 4 [Trifolium repens]		CTDQHESCERWAALGECTKNPEYMVGSAGLPGYCRKSCKTC	WJX27035.1	58.537	41	263	303	4.04e-07	55.5	70.73	6
>GJN37331.1:154-194 hypothetical protein PR202_gb26269 [Eleusine coracana subsp. coracana]		CTDEDNRCIGWAAGGECDRNPVFMIGSPDYYGTCRKSCHVC	GJN37331.1	53.659	41	154	194	4.04e-07	54.7	70.73	6
>XP_030923695.1:259-299 probable prolyl 4-hydroxylase 4 [Quercus lobata]		CTDLNDSCDRWAALGECTKNPDYMVGSPELPGYCRRSCKVC	XP_030923695.1	58.537	41	259	299	4.04e-07	55.5	73.17	6
>GAU20048.1:263-303 hypothetical protein TSUD_381400 [Trifolium subterraneum]		CTDQHESCERWAALGECTKNPEYMVGSAGLPGYCRKSCKTC	GAU20048.1	58.537	41	263	303	4.08e-07	55.5	70.73	6
>KAG6764799.1:260-300 hypothetical protein POTOM_032286 [Populus tomentosa]		CTDQNESCGRWAALGECTKNVEYMVGSQGLPGYCRRSCKVC	KAG6764799.1	58.537	41	260	300	4.09e-07	55.5	73.17	6
>KAK0584892.1:277-313 hypothetical protein LWI29_020462 [Acer saccharum]		CVDENPNCVTWAKKGECKKNPKYMVGSEDSPGFCRKS	KAK0584892.1	70.27	37	277	313	4.09e-07	55.5	78.38	4
>XP_047045834.1:256-296 probable prolyl 4-hydroxylase 7 [Lolium rigidum]		CVDENVLCAQWAAVGECAKNPNYMVGTKEAPGFCRKSCNVC	XP_047045834.1	58.537	41	256	296	4.11e-07	55.5	73.17	6
>WJX22680.1:263-303 putative prolyl 4-hydroxylase 4 [Trifolium repens]		CTDQHESCERWAALGECTKNPEYMVGSAGLPGYCRKSCKTC	WJX22680.1	58.537	41	263	303	4.12e-07	55.5	70.73	6
>XP_021736208.1:259-299 probable prolyl 4-hydroxylase 4 [Chenopodium quinoa]		CSDRNQNCERWAALGECTRNPEYMVGTAQLPGYCRRSCNVC	XP_021736208.1	53.659	41	259	299	4.12e-07	55.5	70.73	6
>UWI82192.1:260-300 putative prolyl 4-hydroxylase 4 [Populus tomentosa]		CTDQNESCGRWAALGECTKNVEYMVGSQGLPGYCRRSCKVC	UWI82192.1	58.537	41	260	300	4.13e-07	55.5	73.17	6
>GJP36054.1:260-306 hypothetical protein CLOM_g20588 [Closterium sp. NIES-68]		SVCADENDNCEYWTSTGECEKNKEYMVGTGSGPERLGFCRKSCKVCA	GJP36054.1	55.319	47	260	306	4.15e-07	55.5	70.21	6
>OAO95641.1:104-144 hypothetical protein AXX17_AT5G18730 [Arabidopsis thaliana]		CTDMNESCERWAVLGECTKNPEYMVGTTELPGYCRRSCKAC	OAO95641.1	53.659	41	104	144	4.17e-07	53.9	70.73	6
>KAJ6904051.1:260-300 prolyl 4-hydroxylase 4 [Populus alba x Populus x berolinensis]		CTDQNESCGRWAALGECTKNVEYMVGSQGLPGYCRRSCKVC	KAJ6904051.1	58.537	41	260	300	4.21e-07	55.5	73.17	6
>KAI5654054.1:253-293 hypothetical protein M9H77_31241 [Catharanthus roseus]		CTDANENCERWAALGECTKNPDYMVGTNELPGSCRKSCKAC	KAI5654054.1	58.537	41	253	293	4.22e-07	55.5	68.29	6
>KAG8100396.1:204-245 hypothetical protein GUJ93_ZPchr0013g35347 [Zizania palustris]		CSDVSAHCAKWAEAGECERNPVYMVGAEGSTPGNCRKSCGVC	KAG8100396.1	59.524	42	204	245	4.24e-07	55.1	78.57	6
>XP_058723855.1:263-303 probable prolyl 4-hydroxylase 4 [Vicia villosa]		CADQHESCERWAALGECTKNPEYMVGSTGLPGYCRKSCKTC	XP_058723855.1	58.537	41	263	303	4.24e-07	55.5	70.73	6
>XP_050875356.1:263-303 probable prolyl 4-hydroxylase 4 [Pisum sativum]		CTDQHESCERWAALGECTKNPEYMVGSAGLPGYCRKSCKTC	XP_050875356.1	58.537	41	263	303	4.29e-07	55.5	70.73	6
>KAI8561521.1:212-252 hypothetical protein RHMOL_Rhmol04G0346600 [Rhododendron molle]		CKDENENCERWAASGECSRYPEYMVGIPKSPGYCRRSCQLC	KAI8561521.1	53.659	41	212	252	4.32e-07	55.1	75.61	6
>KAG2435261.1:248-289 hypothetical protein HXX76_007339 [Chlamydomonas incerta]		TCTDLHPRCAEWAAAGECEHNKGFMMGGPDNLGTCRKTCKAC	KAG2435261.1	54.762	42	248	289	4.33e-07	55.5	69.05	6
>XP_023006272.1:260-300 probable prolyl 4-hydroxylase 4 [Cucurbita maxima]		CTDLNESCERWAALGECTKNPEYMVGSAELPGYCRRSCRIC	XP_023006272.1	53.659	41	260	300	4.34e-07	55.5	73.17	6
>GIL68387.1:356-398 hypothetical protein Vafri_21640, partial [Volvox africanus]		SECEDLNAMCATWAASGECTNNPMYMVGTEKHRGQCRKSCGVC	GIL68387.1	55.814	43	356	398	4.38e-07	55.5	67.44	6
>KAG5240987.1:260-300 oxidoreductase family protein [Salix suchowensis]		CTDQNESCGRWAALGECTKNTEYMVGSQALPGYCRRSCKVC	KAG5240987.1	58.537	41	260	300	4.38e-07	55.5	73.17	6
>XP_017217730.1:266-306 PREDICTED: probable prolyl 4-hydroxylase 4 isoform X1 [Daucus carota subsp. sativus]		CTDENDHCALWAALGECQNNPEYMGGTEEQPGYCRRSCKLC	XP_017217730.1	53.659	41	266	306	4.44e-07	55.5	73.17	6
>XP_010105675.2:268-308 probable prolyl 4-hydroxylase 4 [Morus notabilis]		CTDQNESCERWAALGECNKNREYMVGSPELPGYCRRSCKVC	XP_010105675.2	58.537	41	268	308	4.46e-07	55.5	73.17	6
>XP_021773888.1:259-299 probable prolyl 4-hydroxylase 4 [Chenopodium quinoa]		CSDRNQNCERWAALGECTRNPEYMVGTAQLPGYCRRSCNVC	XP_021773888.1	53.659	41	259	299	4.46e-07	55.5	70.73	6
>XP_013683538.2:255-295 probable prolyl 4-hydroxylase 4 [Brassica napus]		CTDMNESCERWAVLGECTKNPEYMVGSAELPGYCRRSCKAC	XP_013683538.2	56.098	41	255	295	4.51e-07	55.5	70.73	6
>KZM86146.1:215-255 hypothetical protein DCAR_023280 [Daucus carota subsp. sativus]		CTDENDHCALWAALGECQNNPEYMGGTEEQPGYCRRSCKLC	KZM86146.1	53.659	41	215	255	4.53e-07	55.1	73.17	6
>KXZ48812.1:290-331 hypothetical protein GPECTOR_25g397 [Gonium pectorale]		VCADYHEMCEMWAKAGECEKNEGYMLGSNSGLGQCRAACKNC	KXZ48812.1	54.762	42	290	331	4.55e-07	55.5	64.29	6
>VAH08618.1:142-182 unnamed protein product [Triticum turgidum subsp. durum]		CTDNSNSCSQWAALGECTKNPAYMVGTAALPGHCRRSCNVC	VAH08618.1	56.098	41	142	182	4.58e-07	54.3	68.29	6
>XP_058758345.1:263-303 probable prolyl 4-hydroxylase 4 [Vicia villosa]		CADQHESCERWAALGECTKNPEYMVGSTGLPGYCRKSCKTC	XP_058758345.1	58.537	41	263	303	4.59e-07	55.5	70.73	6
>XP_042924654.1:367-407 uncharacterized protein CHLRE_05g245350v5 [Chlamydomonas reinhardtii]		CGDLHAKCPEWAASGECEVNPNYMIGTAGHKGHCRKSCGMC	XP_042924654.1	56.098	41	367	407	4.6e-07	55.5	70.73	6
>XP_038874583.1:260-300 probable prolyl 4-hydroxylase 4 [Benincasa hispida]		CTDLNESCERWAALGECTKNPEYMVGSPEMPGYCRRSCRIC	XP_038874583.1	53.659	41	260	300	4.61e-07	55.5	73.17	6
>XP_008458517.1:260-300 probable prolyl 4-hydroxylase 4 [Cucumis melo]		CTDLNESCERWAALGECTKNPEYMVGSPEMPGYCRRSCRIC	XP_008458517.1	53.659	41	260	300	4.65e-07	55.5	73.17	6
>KMZ61877.1:265-305 putative Prolyl 4-hydroxylase alpha subunit [Zostera marina]		CTDEEDMCAEWAANGECDRNRIYMLGNSDYYGSCRKSCGLC	KMZ61877.1	48.78	41	265	305	4.66e-07	55.5	68.29	6
>XP_013613675.1:255-295 PREDICTED: probable prolyl 4-hydroxylase 4 [Brassica oleracea var. oleracea]		CTDMNESCERWAVLGECTKNPEYMVGSAELPGYCRRSCKAC	XP_013613675.1	56.098	41	255	295	4.69e-07	55.5	70.73	6
>XP_006650749.1:265-306 probable prolyl 4-hydroxylase 4 [Oryza brachyantha]		CSDLSENCAAWAASGECDNNAVYMIGTEDSPGQCQKSCNACS	XP_006650749.1	54.762	42	265	306	4.77e-07	55.5	71.43	6
>CDY47187.1:252-292 BnaAnng08570D [Brassica napus]		CTDMNESCERWAVLGECTKNPEYMVGSAELPGYCRRSCKAC	CDY47187.1	56.098	41	252	292	4.79e-07	55.5	70.73	6
>XP_017217731.1:252-292 PREDICTED: probable prolyl 4-hydroxylase 4 isoform X2 [Daucus carota subsp. sativus]		CTDENDHCALWAALGECQNNPEYMGGTEEQPGYCRRSCKLC	XP_017217731.1	53.659	41	252	292	4.84e-07	55.5	73.17	6
>XP_045832213.1:261-301 probable prolyl 4-hydroxylase 4 [Trifolium pratense]		CSDQHDSCERWATLGECTNNPVYMVGSSDLPGYCMKSCNAC	XP_045832213.1	56.098	41	261	301	4.85e-07	55.5	70.73	6
>CAI5467394.1:752-796 unnamed protein product [Closterium sp. Yama58-4]		VCQDDDVNCGDWARAGECERNPKYMNGTGKTQYELGFCRKSCGVC	CAI5467394.1	55.556	45	752	796	4.88e-07	55.5	68.89	6
>CAH1427601.1:253-293 unnamed protein product [Lactuca virosa]		CKDANENCERWAALGECTKNKEYMVGTPELPGYCRRSCKLC	CAH1427601.1	56.098	41	253	293	4.9e-07	55.5	73.17	6
>EXC05706.1:260-300 Prolyl 4-hydroxylase subunit alpha-1 [Morus notabilis]		CTDQNESCERWAALGECNKNREYMVGSPELPGYCRRSCKVC	EXC05706.1	58.537	41	260	300	4.99e-07	55.5	73.17	6
>KAH9765473.1:200-240 putative prolyl 4-hydroxylase 4 [Citrus sinensis]		CTDNNASCERWAALGECTKNPEYMVGSAQLPGFCRRSCKVC	KAH9765473.1	58.537	41	200	240	5.02e-07	55.1	68.29	6
>KMZ71311.1:268-308 putative Prolyl 4-hydroxylase alpha subunit [Zostera marina]		CVDENELCANWAAVGECIKNARYMVGDESGFGYCRKSCKVC	KMZ71311.1	58.537	41	268	308	5.03e-07	55.5	65.85	6
>KAG6588394.1:271-316 putative prolyl 4-hydroxylase 7, partial [Cucurbita argyrosperma subsp. sororia]		CVDENEHCSVWAKAGECEKNPGYMVGSSLGSKEELGYCRLSCKACS	KAG6588394.1	56.522	46	271	316	5.07e-07	55.5	71.74	6
>KAJ0206374.1:268-308 hypothetical protein LSAT_V11C500247360 [Lactuca sativa]		CKDANENCERWAALGECTKNKEYMVGTPELPGYCRRSCKLC	KAJ0206374.1	56.098	41	268	308	5.08e-07	55.5	73.17	6
>KAG2446728.1:289-330 hypothetical protein HYH02_008290 [Chlamydomonas schloesseri]		TCMDLHPRCAEWAAAGECEHNKGFMMGGPDNLGTCRKTCKAC	KAG2446728.1	54.762	42	289	330	5.09e-07	55.5	69.05	6
>CAI9262117.1:253-293 unnamed protein product [Lactuca saligna]		CKDANENCERWAALGECTKNKEYMVGTPELPGYCRRSCKLC	CAI9262117.1	56.098	41	253	293	5.15e-07	55.1	73.17	6
>XP_023738753.1:253-293 probable prolyl 4-hydroxylase 4 [Lactuca sativa]		CKDANENCERWAALGECTKNKEYMVGTPELPGYCRRSCKLC	XP_023738753.1	56.098	41	253	293	5.15e-07	55.1	73.17	6
>KAI6693160.1:260-300 hypothetical protein NL676_020870 [Syzygium grande]		CTDTNESCDRWAALGECTKNPEYMVGTPELPGYCRRSCKVC	KAI6693160.1	56.098	41	260	300	5.19e-07	55.1	73.17	6
>KAI3756107.1:249-289 hypothetical protein L1987_55920 [Smallanthus sonchifolius]		CKDMNENCERWAALGECTKNKEYMVGTPELPGYCRRSCKLC	KAI3756107.1	56.098	41	249	289	5.2e-07	55.1	73.17	6
>CAI5967496.1:325-368 unnamed protein product [Closterium sp. NIES-65]		NVCADTNGMCAEWAEAGECEKNSKYMVGGKRFVGACRKACGVCT	CAI5967496.1	56.818	44	325	368	5.21e-07	55.5	70.45	6
>KAK2394007.1:687-727 receptor cytosolic serine/threonine-protein kinase RBK2 [Trifolium repens]		CTDQHESCERWAALGECTKNPEYMVGSAGLPGYCRKSCKTC	KAK2394007.1	58.537	41	687	727	5.22e-07	55.5	70.73	6
>KDO74949.1:257-297 hypothetical protein CISIN_1g022406mg [Citrus sinensis]		CTDNNASCERWAALGECTKNPEYMVGSAQLPGFCRRSCKVC	KDO74949.1	58.537	41	257	297	5.26e-07	55.1	68.29	6
>KAH9683143.1:256-296 protein kinase domain-containing protein [Citrus sinensis]		CTDNNASCERWAALGECTKNPEYMVGSAQLPGFCRRSCKVC	KAH9683143.1	58.537	41	256	296	5.3e-07	55.1	68.29	6
>XP_006419737.1:256-296 probable prolyl 4-hydroxylase 4 [Citrus x clementina]		CTDNNASCERWAALGECTKNPEYMVGSAQLPGFCRRSCKVC	XP_006419737.1	58.537	41	256	296	5.3e-07	55.1	68.29	6
>CAI5957905.1:343-385 unnamed protein product [Closterium sp. NIES-65]		VCADTNGMCAEWAEAGECEKNSKYMVGGKRFVGACRKACGVCT	CAI5957905.1	58.14	43	343	385	5.32e-07	55.5	69.77	6
>XP_047043782.1:904-944 uncharacterized protein LOC124647988 [Lolium rigidum]		CTDSNDSCGRWAVLGECTKNPAYMVGTAALPGHCRRSCNVC	XP_047043782.1	56.098	41	904	944	5.32e-07	55.5	68.29	6
>XP_038903083.1:262-303 probable prolyl 4-hydroxylase 4 [Benincasa hispida]		CADENPSCERWAELSECTNNPEYMVGSPELPGYCRKSCKACA	XP_038903083.1	54.762	42	262	303	5.33e-07	55.1	71.43	6
>XP_004144967.1:260-300 probable prolyl 4-hydroxylase 4 [Cucumis sativus]		CTDLNESCERWAALGECTKNPEYMVGSPEMPGYCRRSCRIC	XP_004144967.1	53.659	41	260	300	5.35e-07	55.1	73.17	6
>KAK3160496.1:273-313 hypothetical protein QOZ80_1BG0060210 [Eleusine coracana subsp. coracana]		CTDEDNRCIGWAAGGECDRNPVFMIGSPDYYGTCRKSCHVC	KAK3160496.1	53.659	41	273	313	5.38e-07	55.1	70.73	6
>XP_006400443.1:259-299 probable prolyl 4-hydroxylase 4 [Eutrema salsugineum]		CTDMNESCERWAVLGECKKNPEYMVGTAELPGYCRRSCKAC	XP_006400443.1	53.659	41	259	299	5.44e-07	55.1	73.17	6
>KAH9683142.1:245-285 protein kinase domain-containing protein [Citrus sinensis]		CTDNNASCERWAALGECTKNPEYMVGSAQLPGFCRRSCKVC	KAH9683142.1	58.537	41	245	285	5.45e-07	55.1	68.29	6
>KAE8076902.1:260-300 hypothetical protein FH972_015523 [Carpinus fangiana]		CTDANDSCERWAALGECTKNKEYMVGSPELPGYCRRSCKLC	KAE8076902.1	53.659	41	260	300	5.57e-07	55.1	70.73	6
>POO02362.1:258-298 Isopenicillin N synthase [Trema orientale]		CTDSNENCERWAALGECTKNKEYMVGSPELPGYCRRSCKVC	POO02362.1	58.537	41	258	298	5.6e-07	55.1	70.73	6
>XP_030465898.1:260-300 probable prolyl 4-hydroxylase 4 [Syzygium oleosum]		CTDTNESCDRWAALGECTKNPEYMVGTPELPGYCRRSCKVC	XP_030465898.1	56.098	41	260	300	5.62e-07	55.1	73.17	6
>KAJ1428822.1:243-283 ShKT domain [Sesbania bispinosa]		CTDQHENCERWAALGECTNNPEYMIGSPGLPGYCRKSCKTC	KAJ1428822.1	58.537	41	243	283	5.64e-07	55.1	68.29	6
>PON80250.1:258-298 Isopenicillin N synthase [Parasponia andersonii]		CTDSNENCERWAALGECTKNKEYMVGSPELPGYCRRSCKVC	PON80250.1	58.537	41	258	298	5.65e-07	55.1	70.73	6
>XP_001701720.2:290-331 uncharacterized protein CHLRE_02g084400v5 [Chlamydomonas reinhardtii]		TCTDLHPRCVEWAAAGECEHNKGFMMGGPDNLGTCRKTCKAC	XP_001701720.2	54.762	42	290	331	5.78e-07	55.1	69.05	6
>KAJ6794272.1:270-310 putative prolyl 4-hydroxylase 4 [Iris pallida]		CTDENASCERWAALGECTKNPEYMLGTAELPGFCRRSCNVC	KAJ6794272.1	53.659	41	270	310	5.8e-07	55.1	70.73	6
>KAG2496045.1:326-366 hypothetical protein HYH03_005965 [Edaphochlamys debaryana]		CADLHVKCGEWAALGECEVNPNYMIGTNNHIGHCKKACGMC	KAG2496045.1	48.78	41	326	366	5.93e-07	55.1	70.73	6
>RDX75623.1:95-132 putative prolyl 4-hydroxylase 7, partial [Mucuna pruriens]		CGDENENCSRWAKIGECEKNPLYMVGGQGVKGNCMKSC	RDX75623.1	60.526	38	95	132	5.94e-07	53.5	73.68	5
>GLI71469.1:376-418 hypothetical protein VaNZ11_016606, partial [Volvox africanus]		SECEDLNAMCATWAASGECTNNPMYMVGTEKHRGQCRKSCGVC	GLI71469.1	55.814	43	376	418	5.99e-07	55.1	67.44	6
>XP_022760450.1:262-302 probable prolyl 4-hydroxylase 4 isoform X1 [Durio zibethinus]		CTDLNESCERWAALGECSKNSEYMIGSAELAGYCRRSCKVC	XP_022760450.1	56.098	41	262	302	6e-07	55.1	70.73	6
>KAG2311792.1:257-297 hypothetical protein Bca52824_023349 [Brassica carinata]		CTDRNESCERWAVLGECTKNPEYMVGTAELPGYCRRSCKAC	KAG2311792.1	53.659	41	257	297	6.05e-07	55.1	73.17	6
>KAG7013608.1:267-307 putative prolyl 4-hydroxylase 4 [Cucurbita argyrosperma subsp. argyrosperma]		CTDLNESCERWAALGECTKNPEYMVGSPELPGYCRRSCRIC	KAG7013608.1	53.659	41	267	307	6.06e-07	55.1	73.17	6
>XP_038686038.1:276-310 probable prolyl 4-hydroxylase 12 isoform X1 [Tripterygium wilfordii]		NCFQWAAIGECQRNPVFMIGSPDYYGTCRKSCNVC	XP_038686038.1	62.857	35	276	310	6.15e-07	55.1	77.14	5
>XP_022959148.1:260-300 probable prolyl 4-hydroxylase 4 [Cucurbita moschata]		CSDLNESCERWAALGECTKNPEYMVGSPELPGYCRRSCRIC	XP_022959148.1	53.659	41	260	300	6.21e-07	55.1	73.17	6
>KAK1306456.1:279-319 hypothetical protein QJS10_CPA10g00401 [Acorus calamus]		CTDEEDSCVSWAAMGECQKNPVYMLGTPDYYGSCRKSCNAC	KAK1306456.1	53.659	41	279	319	6.24e-07	55.1	68.29	6
>XP_022721984.1:263-303 probable prolyl 4-hydroxylase 4 [Durio zibethinus]		CTDFNESCERWAALGECSNNPEYMIGSAELPGYCRRSCKVC	XP_022721984.1	56.098	41	263	303	6.31e-07	55.1	70.73	6
>XP_051204953.1:274-314 probable prolyl 4-hydroxylase 4 [Lolium perenne]		CTDSNDSCGRWAVLGECTKNPAYMVGTAALPGHCRRSCNVC	XP_051204953.1	56.098	41	274	314	6.32e-07	55.1	68.29	6
>KAI3927784.1:260-298 hypothetical protein MKW98_023385 [Papaver atlanticum]		CSDDNDRCEQWAALGECTKNPEYMVGSTDIPGSCRRSCK	KAI3927784.1	61.538	39	260	298	6.35e-07	55.1	66.67	5
>KAJ8766363.1:258-298 hypothetical protein K2173_022422 [Erythroxylum novogranatense]		CTDLNDSCERWAALGECNRNPEYMVGSPELPGYCRRSCKIC	KAJ8766363.1	53.659	41	258	298	6.37e-07	55.1	73.17	6
>KAG6575033.1:260-300 putative prolyl 4-hydroxylase 4, partial [Cucurbita argyrosperma subsp. sororia]		CTDLNESCERWAALGECTKNPEYMVGSPELPGYCRRSCRIC	KAG6575033.1	53.659	41	260	300	6.4e-07	55.1	73.17	6
>EEF45447.1:257-297 prolyl 4-hydroxylase alpha subunit, putative [Ricinus communis]		CTDKNESCERWAALGECTNNPEYMVGSPELPGYCRRSCKVC	EEF45447.1	56.098	41	257	297	6.42e-07	55.1	73.17	6
>WIA20890.1:202-244 hypothetical protein OEZ85_005236 [Tetradesmus obliquus]		VCEDVNPQCEQWAASGACETNKAYMAGNVEHHGYCRKACGVCS	WIA20890.1	55.814	43	202	244	6.44e-07	55.1	69.77	6
>RZC52423.1:235-273 hypothetical protein C5167_020846 [Papaver somniferum]		CSDDNDRCEQWAALGECTKNPEYMVGSTDIPGSCRRSCK	RZC52423.1	61.538	39	235	273	6.47e-07	55.1	66.67	5
>GIL91417.1:358-398 hypothetical protein Vretifemale_19031 [Volvox reticuliferus]		CEDLNAMCATWAASGECTNNPMYMVGTEKHRGQCRKSCGVC	GIL91417.1	56.098	41	358	398	6.48e-07	55.1	68.29	6
>XP_022760451.1:259-299 probable prolyl 4-hydroxylase 4 isoform X2 [Durio zibethinus]		CTDLNESCERWAALGECSKNSEYMIGSAELAGYCRRSCKVC	XP_022760451.1	56.098	41	259	299	6.51e-07	55.1	70.73	6
>XP_002516833.2:257-297 probable prolyl 4-hydroxylase 4 [Ricinus communis]		CTDKNESCERWAALGECTNNPEYMVGSPELPGYCRRSCKVC	XP_002516833.2	56.098	41	257	297	6.55e-07	55.1	73.17	6
>KAG7022241.1:212-257 putative prolyl 4-hydroxylase 7 [Cucurbita argyrosperma subsp. argyrosperma]		CVDENEHCSVWAKAGECEKNPGYMVGSSLGSKEELGYCRLSCKACS	KAG7022241.1	56.522	46	212	257	6.55e-07	54.7	71.74	6
>XP_038686039.1:275-309 probable prolyl 4-hydroxylase 12 isoform X2 [Tripterygium wilfordii]		NCFQWAAIGECQRNPVFMIGSPDYYGTCRKSCNVC	XP_038686039.1	62.857	35	275	309	6.58e-07	55.1	77.14	5
>MBA0842081.1:184-222 hypothetical protein [Gossypium armourianum]		CVDENENCAGWAKASECKKNPTYMVGSGGSPGFCRKSCK	MBA0842081.1	64.103	39	184	222	6.62e-07	54.3	71.79	5
>XP_010420665.1:260-300 PREDICTED: probable prolyl 4-hydroxylase 4 [Camelina sativa]		CTDMNESCERWAVLGECTKNPEYMVGTTELPGYCRRSCKAC	XP_010420665.1	53.659	41	260	300	6.73e-07	55.1	70.73	6
>XP_010454140.1:260-300 PREDICTED: probable prolyl 4-hydroxylase 4 [Camelina sativa]		CTDMNESCERWAVLGECTKNPEYMVGTSELPGYCRRSCKAC	XP_010454140.1	53.659	41	260	300	6.73e-07	55.1	70.73	6
>KAJ4722295.1:256-296 putative Prolyl 4-hydroxylase alpha subunit [Melia azedarach]		CTDLNVSCERWAILGECTNNPEYMIGSPDLPGFCRRSCKVC	KAJ4722295.1	58.537	41	256	296	6.73e-07	55.1	68.29	6
>XP_004296772.2:293-333 PREDICTED: probable prolyl 4-hydroxylase 4 [Fragaria vesca subsp. vesca]		CTDLNESCERWAALGECTKNREYMVGSADLPGYCRRSCKVC	XP_004296772.2	58.537	41	293	333	6.87e-07	55.1	70.73	6
>KAK1697253.1:274-314 hypothetical protein QYE76_013950 [Lolium multiflorum]		CTDSNDSCGRWAVLGECTKNPAYMVGTAALPGHCRRSCNVC	KAK1697253.1	56.098	41	274	314	6.98e-07	55.1	68.29	6
>XP_023549812.1:274-314 probable prolyl 4-hydroxylase 12 [Cucurbita pepo subsp. pepo]		CIDEDESCPKWAAIGECKRNAVFMIGSPDYYGTCRKSCNAC	XP_023549812.1	51.22	41	274	314	6.99e-07	55.1	73.17	6
>KAJ4722294.1:257-297 putative Prolyl 4-hydroxylase alpha subunit [Melia azedarach]		CTDLNVSCERWAILGECTNNPEYMIGSPDLPGFCRRSCKVC	KAJ4722294.1	58.537	41	257	297	7.02e-07	54.7	68.29	6
>GJN05661.1:154-194 hypothetical protein PR202_ga23310 [Eleusine coracana subsp. coracana]		CTDEDNRCIVWAAGGECERNPVFMIGSPDYYGTCRNSCHVC	GJN05661.1	53.659	41	154	194	7.03e-07	53.9	68.29	6
>KAG7028942.1:219-259 putative prolyl 4-hydroxylase 4 [Cucurbita argyrosperma subsp. argyrosperma]		CVDNNASCERWAELGECTNNPEYMVGSPELPGYCRKSCKVC	KAG7028942.1	58.537	41	219	259	7.07e-07	54.7	70.73	6
>XP_038723896.1:256-296 probable prolyl 4-hydroxylase 4 [Tripterygium wilfordii]		CADRHESCERWSALGECTKNPEYMVGSSDLPGYCRRSCKAC	XP_038723896.1	53.659	41	256	296	7.07e-07	54.7	73.17	6
>CAD1829157.1:261-301 unnamed protein product [Ananas comosus var. bracteatus]		CTDKNENCARWAALGECTKNPEYMVGTADLPGFCRRSCNIL	CAD1829157.1	53.659	41	261	301	7.21e-07	54.7	68.29	5
>XP_010492924.1:260-300 PREDICTED: probable prolyl 4-hydroxylase 4 [Camelina sativa]		CTDMNESCERWAVLGECTKNPEYMVGTTELPGYCRRSCKAC	XP_010492924.1	53.659	41	260	300	7.28e-07	54.7	70.73	6
>XP_024197614.1:257-297 probable prolyl 4-hydroxylase 4 [Rosa chinensis]		CTDLNESCDRWAALGECTKNREYMVGSADLPGYCRRSCKVC	XP_024197614.1	58.537	41	257	297	7.3e-07	54.7	70.73	6
>CAA7409900.1:236-276 unnamed protein product [Spirodela intermedia]		CTDEDDNCSSWAAAGECQRNPVFMLGTPDYYGCCRKSCGSC	CAA7409900.1	53.659	41	236	276	7.51e-07	54.7	73.17	7
>GBG70085.1:169-212 hypothetical protein CBR_g5717 [Chara braunii]		SSCYDASDHCVEWAAAGECERNPEFMLGAGNFPGKCRKSCKACT	GBG70085.1	52.273	44	169	212	7.53e-07	54.3	72.73	6
>KAK3025269.1:253-293 hypothetical protein RJ639_044071 [Escallonia herrerae]		CTDQNENCERWAALGECTKNAEYMVGTPELPGSCRRSCKLC	KAK3025269.1	56.098	41	253	293	7.68e-07	54.7	70.73	6
>KAG6766464.1:224-264 hypothetical protein POTOM_030547 [Populus tomentosa]		CTDQNESCGRWAALGECTKNVEYMVGTQGLPGYCRRSCKVC	KAG6766464.1	56.098	41	224	264	7.68e-07	54.7	73.17	6
>KAG7609698.1:258-298 Oxoglutarate/iron-dependent dioxygenase [Arabidopsis suecica]		CTDMNESCERWAVLGECTKNPEYMVGTTELPGYCRRSCKAC	KAG7609698.1	53.659	41	258	298	7.69e-07	54.7	70.73	6
>AAM13038.1:258-298 unknown protein [Arabidopsis thaliana]		CTDMNESCERWAVLGECTKNPEYMVGTTELPGYCRRSCKAC	AAM13038.1	53.659	41	258	298	7.85e-07	54.7	70.73	6
>XP_006288327.1:260-300 probable prolyl 4-hydroxylase 4 [Capsella rubella]		CTDMNESCERWAVLGECTKNPEYMVGTTELPGYCRRSCKAC	XP_006288327.1	53.659	41	260	300	7.88e-07	54.7	70.73	6
>ONI28519.1:166-206 hypothetical protein PRUPE_1G145500 [Prunus persica]		CADLNESCERWAALGECTKNSEYMVGSPDLPGYCRRSCKVC	ONI28519.1	58.537	41	166	206	7.89e-07	54.3	70.73	6
>NP_197391.1:258-298 2-oxoglutarate (2OG) and Fe(II)-dependent oxygenase superfamily protein [Arabidopsis thaliana]		CTDMNESCERWAVLGECTKNPEYMVGTTELPGYCRRSCKAC	NP_197391.1	53.659	41	258	298	7.93e-07	54.7	70.73	6
>ONI28518.1:218-258 hypothetical protein PRUPE_1G145500 [Prunus persica]		CADLNESCERWAALGECTKNSEYMVGSPDLPGYCRRSCKVC	ONI28518.1	58.537	41	218	258	7.94e-07	54.7	70.73	6
>KAJ7521897.1:273-314 hypothetical protein O6H91_19G073400 [Diphasiastrum complanatum]		VCEDGHHQCGEWAAVGECTKNPAYMVGTPEWPGSCRKSCKVC	KAJ7521897.1	57.143	42	273	314	8.02e-07	54.7	71.43	6
>CAH2072403.1:261-301 unnamed protein product [Thlaspi arvense]		CTDMNESCERWAVLGECTKNPEYMVGTNELPGYCRRSCKAC	CAH2072403.1	53.659	41	261	301	8.14e-07	54.7	70.73	6
>XP_003594053.1:263-303 probable prolyl 4-hydroxylase 4 isoform X1 [Medicago truncatula]		CTDQHESCERWAALGECTKNPEYMVGTSGLPGYCRKSCKTC	XP_003594053.1	56.098	41	263	303	8.18e-07	54.7	70.73	6
>KAK2358158.1:381-421 Oxoglutarate/iron-dependent oxygenase [Trifolium repens]		CSDQHDSCERWATLGECTNNSVYMVGSSDLPGYCRKSFNAC	KAK2358158.1	53.659	41	381	421	8.19e-07	54.7	68.29	5
>XP_050375075.1:250-290 probable prolyl 4-hydroxylase 4 [Potentilla anserina]		CTDLNESCERWAALGECTKNREYMVGSADLPGYCRRSCKVC	XP_050375075.1	58.537	41	250	290	8.25e-07	54.7	70.73	6
>VDD33307.1:295-335 unnamed protein product, partial [Brassica oleracea]		CTDMNESCERWAVLGECTKNPEYMVGTAELPGYCRRSCKAC	VDD33307.1	53.659	41	295	335	8.3e-07	54.7	70.73	6
>KAJ7521896.1:280-321 hypothetical protein O6H91_19G073400 [Diphasiastrum complanatum]		VCEDGHHQCGEWAAVGECTKNPAYMVGTPEWPGSCRKSCKVC	KAJ7521896.1	57.143	42	280	321	8.33e-07	54.7	71.43	6
>XP_002312720.1:260-300 probable prolyl 4-hydroxylase 4 [Populus trichocarpa]		CTDQNESCGRWAALGECTKNVEYMVGSSGLPGYCRRSCKVC	XP_002312720.1	58.537	41	260	300	8.37e-07	54.7	70.73	6
>XP_034930306.1:260-300 probable prolyl 4-hydroxylase 4 [Populus alba]		CTDQNESCGRWAALGECTKNVEYMVGTQGLPGYCRRSCKVC	XP_034930306.1	56.098	41	260	300	8.37e-07	54.7	73.17	6
>CAI9277022.1:283-323 unnamed protein product [Lactuca saligna]		CTDEHENCGKWAAAGECNTHREYMIGSSEGSGYCRKSCKVC	CAI9277022.1	56.098	41	283	323	8.44e-07	54.7	73.17	6
>KAI5580843.1:260-300 hypothetical protein BDE02_08G180200 [Populus trichocarpa]		CTDQNESCGRWAALGECTKNVEYMVGSSGLPGYCRRSCKVC	KAI5580843.1	58.537	41	260	300	8.45e-07	54.7	70.73	6
>XP_003594052.1:261-301 probable prolyl 4-hydroxylase 4 isoform X2 [Medicago truncatula]		CTDQHESCERWAALGECTKNPEYMVGTSGLPGYCRKSCKTC	XP_003594052.1	56.098	41	261	301	8.47e-07	54.7	70.73	6
>XP_031478972.1:271-313 probable prolyl 4-hydroxylase 4 [Nymphaea colorata]		SGCVDENEYCERWAALGECRNNPDYMVGSADAPGACRRSCEVC	XP_031478972.1	55.814	43	271	313	8.49e-07	54.7	69.77	6
>XP_037419487.1:776-816 type I inositol polyphosphate 5-phosphatase 10-like isoform X4 [Triticum dicoccoides]		CTDNSNSCSQWAALGECTKNPAYMVGTAALPGHCRRSCNVC	XP_037419487.1	56.098	41	776	816	8.52e-07	54.7	68.29	6
>EMS54172.1:776-816 Type I inositol-1,4,5-trisphosphate 5-phosphatase CVP2 [Triticum urartu]		CTDNSNSCSQWAALGECTKNPAYMVGTAALPGHCRRSCNVC	EMS54172.1	56.098	41	776	816	8.52e-07	54.7	68.29	6
>KAJ6911584.1:260-300 prolyl 4-hydroxylase 4 [Populus alba x Populus x berolinensis]		CTDQNESCGRWAALGECTKNVEYMVGTQGLPGYCRRSCKVC	KAJ6911584.1	56.098	41	260	300	8.54e-07	54.7	73.17	6
>KQK02946.1:195-236 hypothetical protein BRADI_2g04620v3 [Brachypodium distachyon]		LCTDEDDKCVSWAAAGECYSNPVFMIGSPDYYGTCRKSCHAC	KQK02946.1	52.381	42	195	236	8.57e-07	54.3	66.67	6
>EMS63617.1:176-217 Prolyl 4-hydroxylase subunit alpha-1 [Triticum urartu]		CGDENDLCPRWAANGECAKNPRYMVGTPGNPGFCRKSCNACT	EMS63617.1	54.762	42	176	217	8.59e-07	54.3	69.05	6
>KAG8073601.1:257-298 hypothetical protein GUJ93_ZPchr0006g45486 [Zizania palustris]		CEDEDVLCPRWAAVGECAKNPSFMIGNKQYPGFCRKSCNVCA	KAG8073601.1	52.381	42	257	298	8.69e-07	54.7	73.81	6
>XP_058076239.1:218-258 probable prolyl 4-hydroxylase 4 isoform X2 [Magnolia sinica]		CKDENEHCERWAALGECWKNQEYMVGSTEVPGACRRSCKVC	XP_058076239.1	58.537	41	218	258	8.69e-07	54.3	73.17	6
>XP_020227128.1:251-291 probable prolyl 4-hydroxylase 4 [Cajanus cajan]		CSDNHVSCERWASLGECTNNPEYMIGSSDLPGYCRKSCKAC	XP_020227128.1	56.098	41	251	291	8.7e-07	54.7	70.73	6
>KAJ0033895.1:96-136 hypothetical protein Pint_24989 [Pistacia integerrima]		CTDMNVSCERWAALGECTNNPEYMVGTAELPGYCRRSCKVC	KAJ0033895.1	53.659	41	96	136	9.01e-07	52.8	70.73	6
>GER30169.1:251-291 2-oxoglutarate (2OG) and Fe(II)-dependent oxygenase superfamily protein [Striga asiatica]		CTDSHENCGKWASLGECSKNPDYMIGSSDIPGYCKKSCNAC	GER30169.1	56.098	41	251	291	9.05e-07	54.7	70.73	6
>XP_013606549.1:260-300 PREDICTED: probable prolyl 4-hydroxylase 4 [Brassica oleracea var. oleracea]		CTDMNESCERWAVLGECTKNPEYMVGTAELPGYCRRSCKAC	XP_013606549.1	53.659	41	260	300	9.06e-07	54.7	70.73	6
>KAE9453209.1:230-270 hypothetical protein C3L33_14897, partial [Rhododendron williamsianum]		CTDTNGNCERWAALGECTNNPEYMVGTTELPGNCRRSCKIC	KAE9453209.1	53.659	41	230	270	9.07e-07	54.3	70.73	6
>XP_009120936.1:259-299 probable prolyl 4-hydroxylase 4 [Brassica rapa]		CTDMNESCERWAVLGECTKNPEYMVGTAELPGYCRRSCKAC	XP_009120936.1	53.659	41	259	299	9.13e-07	54.7	70.73	6
>KAH0860496.1:259-299 hypothetical protein HID58_088757 [Brassica napus]		CTDMNESCERWAVLGECTKNPEYMVGTAELPGYCRRSCKAC	KAH0860496.1	53.659	41	259	299	9.13e-07	54.7	70.73	6
>XP_048129604.1:260-300 probable prolyl 4-hydroxylase 4 [Rhodamnia argentea]		CTDMNESCDRWAALGECTKNREYMVGTADLPGYCRRSCKVC	XP_048129604.1	56.098	41	260	300	9.15e-07	54.7	70.73	6
>KAG2273553.1:259-299 hypothetical protein Bca52824_056108 [Brassica carinata]		CTDMNESCERWAVLGECTKNPEYMVGTAELPGYCRRSCKAC	KAG2273553.1	53.659	41	259	299	9.22e-07	54.7	70.73	6
>KAG2626721.1:309-349 hypothetical protein PVAP13_3KG376489 [Panicum virgatum]		CTDENESCEKWAALGECIKNPEYMVGIAALPGYCRRSCNVC	KAG2626721.1	53.659	41	309	349	9.26e-07	54.7	68.29	6
>KAI7843569.1:297-338 hypothetical protein COHA_002811 [Chlorella ohadii]		CQDKDGMCESWAGNGECEKNPVYMIGSKDRPGHCIKACGKCA	KAI7843569.1	54.762	42	297	338	9.26e-07	54.7	73.81	6
>XP_013667407.1:259-299 probable prolyl 4-hydroxylase 4 [Brassica napus]		CTDMNESCERWAVLGECTKNPEYMVGTAELPGYCRRSCKAC	XP_013667407.1	53.659	41	259	299	9.32e-07	54.7	70.73	6
>XP_042395666.1:250-290 probable prolyl 4-hydroxylase 4 [Zingiber officinale]		CTDENNNCARWAALGECTKNPEYMVGTSELPGFCRMSCNVC	XP_042395666.1	56.098	41	250	290	9.39e-07	54.3	68.29	6
>CDY38223.1:259-299 BnaA09g11660D [Brassica napus]		CTDMNESCERWAVLGECTKNPEYMVGTAELPGYCRRSCKAC	CDY38223.1	53.659	41	259	299	9.41e-07	54.7	70.73	6
>KAG1327799.1:244-284 Prolyl 4-hydroxylase 2 [Cocos nucifera]		CTDENESCQRWAALGECTKNPEYMVGTAELPGYCRRSCNVC	KAG1327799.1	53.659	41	244	284	9.42e-07	54.3	73.17	6
>XP_005850039.1:256-296 hypothetical protein CHLNCDRAFT_142031 [Chlorella variabilis]		CVDADPGCPGWAASGECDRNPGFMRGAATTLGTCRASCGDC	XP_005850039.1	48.78	41	256	296	9.43e-07	54.7	68.29	6
>PQM41182.1:257-297 putative prolyl 4-hydroxylase 4 [Prunus yedoensis var. nudiflora]		CADLNESCERWAALGECTKNTEYMVGSPDLPGYCRRSCKVC	PQM41182.1	58.537	41	257	297	9.46e-07	54.7	70.73	6
>KAK3164026.1:273-313 hypothetical protein QOZ80_1AG0011570 [Eleusine coracana subsp. coracana]		CTDEDNRCIVWAAGGECERNPVFMIGSPDYYGTCRNSCHVC	KAK3164026.1	53.659	41	273	313	9.47e-07	54.7	68.29	6
>XP_022973641.1:262-302 probable prolyl 4-hydroxylase 4 [Cucurbita maxima]		CVDNNASCERWAELGECTNNPEYMVGSPELPGYCRKSCKVC	XP_022973641.1	58.537	41	262	302	9.47e-07	54.7	70.73	6
>PQQ10482.1:258-298 putative prolyl 4-hydroxylase 4 [Prunus yedoensis var. nudiflora]		CADLNESCERWAALGECTKNTEYMVGSPDLPGYCRRSCKVC	PQQ10482.1	58.537	41	258	298	9.48e-07	54.7	70.73	6
>XP_008223071.1:261-301 PREDICTED: probable prolyl 4-hydroxylase 4 [Prunus mume]		CADLNESCERWAALGECTKNSEYMVGSPDLPGYCRRSCKVC	XP_008223071.1	58.537	41	261	301	9.64e-07	54.3	70.73	6
>XP_023539189.1:262-302 probable prolyl 4-hydroxylase 4 [Cucurbita pepo subsp. pepo]		CVDNNASCERWAELGECTNNPEYMVGSPELPGYCRKSCKVC	XP_023539189.1	58.537	41	262	302	9.66e-07	54.3	70.73	6
>XP_028781651.1:261-301 probable prolyl 4-hydroxylase 4 [Prosopis alba]		CTDQHVNCERWAALGECTNNAEYMVGSPDLPGYCRKSCKAC	XP_028781651.1	58.537	41	261	301	9.74e-07	54.3	68.29	6
>XP_058076238.1:253-293 probable prolyl 4-hydroxylase 4 isoform X1 [Magnolia sinica]		CKDENEHCERWAALGECWKNQEYMVGSTEVPGACRRSCKVC	XP_058076238.1	58.537	41	253	293	9.75e-07	54.3	73.17	6
>KAG6597483.1:262-302 putative prolyl 4-hydroxylase 4, partial [Cucurbita argyrosperma subsp. sororia]		CVDNNASCERWAELGECTNNPEYMVGSPELPGYCRKSCKVC	KAG6597483.1	58.537	41	262	302	9.76e-07	54.3	70.73	6
>CAB4262821.1:258-298 unnamed protein product [Prunus armeniaca]		CADLNESCERWAALGECTKNSEYMVGSPDLPGYCRRSCKVC	CAB4262821.1	58.537	41	258	298	9.77e-07	54.3	70.73	6
>XP_022922237.1:274-314 probable prolyl 4-hydroxylase 12 [Cucurbita moschata]		CIDEDESCPKWAAIGECKRNAVFMIGSPDYYGTCRKSCNAC	XP_022922237.1	51.22	41	274	314	9.78e-07	54.7	73.17	6
>XP_022954026.1:262-302 probable prolyl 4-hydroxylase 4 [Cucurbita moschata]		CVDNNASCERWAELGECTNNPEYMVGSPELPGYCRKSCKVC	XP_022954026.1	58.537	41	262	302	9.85e-07	54.3	70.73	6
>KAG6579383.1:274-314 putative prolyl 4-hydroxylase 12, partial [Cucurbita argyrosperma subsp. sororia]		CIDEDESCPKWAAIGECKRNAVFMIGSPDYYGTCRKSCNAC	KAG6579383.1	51.22	41	274	314	9.88e-07	54.3	73.17	6
>XP_034222337.1:257-297 probable prolyl 4-hydroxylase 4 [Prunus dulcis]		CADLNESCERWAALGECTKNSEYMVGSPDLPGYCRRSCKVC	XP_034222337.1	58.537	41	257	297	9.94e-07	54.3	70.73	6
>XP_007223204.1:257-297 probable prolyl 4-hydroxylase 4 [Prunus persica]		CADLNESCERWAALGECTKNSEYMVGSPDLPGYCRRSCKVC	XP_007223204.1	58.537	41	257	297	9.94e-07	54.3	70.73	6
>XP_037419479.1:268-308 probable prolyl 4-hydroxylase 4 isoform X3 [Triticum dicoccoides]		CTDNSNSCSQWAALGECTKNPAYMVGTAALPGHCRRSCNVC	XP_037419479.1	56.098	41	268	308	9.96e-07	54.3	68.29	6
>GJP35710.1:326-367 hypothetical protein CLOM_g20242 [Closterium sp. NIES-68]		CVDSNAFCEAWAEMGECERNKDYMIGSKGSPGACRKSCKVCS	GJP35710.1	61.905	42	326	367	1.01e-06	54.7	69.05	6
>XP_054787497.1:260-300 probable prolyl 4-hydroxylase 4 [Prosopis cineraria]		CTDQHTNCERWAALGECTNNAEYMVGSPDLPGYCRKSCKAC	XP_054787497.1	58.537	41	260	300	1.01e-06	54.3	68.29	6
>MBA0725300.1:158-198 hypothetical protein [Gossypium laxum]		CTDLNESCERWAALGECTKNREYMIGTAELPGYCRRSCKVC	MBA0725300.1	53.659	41	158	198	1.01e-06	53.9	70.73	6
>XP_022973003.1:274-314 probable prolyl 4-hydroxylase 12 [Cucurbita maxima]		CIDEDESCPKWAAIGECKRNAVFMIGSPDYYGTCRKSCNAC	XP_022973003.1	51.22	41	274	314	1.02e-06	54.3	73.17	6
>KAI3692432.1:250-290 hypothetical protein L6452_32248 [Arctium lappa]		CKDQNESCERWAALGECTKNKEYMVGTLELPGYCRMSCKLC	KAI3692432.1	56.098	41	250	290	1.03e-06	54.3	73.17	6
>XP_031098102.1:256-296 probable prolyl 4-hydroxylase 4 [Ipomoea triloba]		CTDSNENCERWAALGECTKNSEYMVGTPDLPGYCRKSCKKC	XP_031098102.1	58.537	41	256	296	1.03e-06	54.3	68.29	6
>CAA0807095.1:251-291 Probable prolyl 4-hydroxylase 4 [Striga hermonthica]		CTDSHENCGKWASLGECTKNPDYMIGSSDLPGYCKKSCNAC	CAA0807095.1	56.098	41	251	291	1.04e-06	54.3	70.73	6
>XP_044362257.1:263-304 probable prolyl 4-hydroxylase 6 [Triticum aestivum]		CGDENDLCPRWAANGECAKNPRYMVGTPGNPGFCRKSCNACT	XP_044362257.1	54.762	42	263	304	1.06e-06	54.3	69.05	6
>CAH8313534.1:255-295 unnamed protein product [Eruca vesicaria subsp. sativa]		CTDLNESCERWAVLGECTKNPEYMVGTAELPGYCRRSCKAC	CAH8313534.1	53.659	41	255	295	1.06e-06	54.3	70.73	6
>XP_003569460.1:273-314 probable prolyl 4-hydroxylase 7 [Brachypodium distachyon]		LCTDEDDKCVSWAAAGECYSNPVFMIGSPDYYGTCRKSCHAC	XP_003569460.1	52.381	42	273	314	1.07e-06	54.3	66.67	6
>VAH87305.1:263-304 unnamed protein product [Triticum turgidum subsp. durum]		CGDENDLCPRWAANGECAKNPRYMVGTPGNPGFCRKSCNACT	VAH87305.1	54.762	42	263	304	1.08e-06	54.3	69.05	6
>XP_048572379.1:263-304 probable prolyl 4-hydroxylase 6 [Triticum urartu]		CGDENDLCPRWAANGECAKNPRYMVGTPGNPGFCRKSCNACT	XP_048572379.1	54.762	42	263	304	1.08e-06	54.3	69.05	6
>XP_042390945.1:289-329 probable prolyl 4-hydroxylase 4 [Zingiber officinale]		CTDENNNCARWAALGECTKNPEYMVGTSELPGFCRMSCNVC	XP_042390945.1	56.098	41	289	329	1.08e-06	54.3	68.29	6
>KAI5018905.1:268-308 hypothetical protein ZWY2020_043793 [Hordeum vulgare]		CTDNSNSCSQWAALGECTKNPAYMVGTAVLPGHCRRSCNVC	KAI5018905.1	56.098	41	268	308	1.08e-06	54.3	68.29	6
>KAI7835426.1:235-275 hypothetical protein COHA_010673 [Chlorella ohadii]		CKDDNPGCPGWAEGGECQNNPGYMVGSADRPGACLLSCGRC	KAI7835426.1	58.537	41	235	275	1.1e-06	54.3	63.41	6
>KAK3011359.1:254-294 hypothetical protein RJ639_012068 [Escallonia herrerae]		CTDQNENCERWAALGECTKNVEYMVGTPELPGSCRRSCKLC	KAK3011359.1	56.098	41	254	294	1.1e-06	54.3	70.73	6
>KAH8953296.1:311-351 hypothetical protein BDL97_08G017200 [Sphagnum fallax]		CENENPLCDRWAASGECKNNPAYMVGTSELPGACRKACKLC	KAH8953296.1	51.22	41	311	351	1.11e-06	54.3	78.05	6
>XP_022137761.1:262-302 probable prolyl 4-hydroxylase 4 [Momordica charantia]		CADEHASCERWAELGECTNNPEYMVGSPELPGYCRKSCKVC	XP_022137761.1	56.098	41	262	302	1.11e-06	54.3	73.17	6
[truncated: 1,147 more rows]
